# Supplementary material for: Integrative Analysis of Metabolome and Transcriptome Identifies the Role of γ-Glutamylcysteine in Mitigating Deoxynivalenol-Induced Toxicity
Source: Toxins (Basel). 2025 Sep 12;17(9):457. doi: 10.3390/toxins17090457 (PMC12474252; doi:10.3390/toxins17090457)
Supplement: Supplementary file 1 [file toxins-17-00457-s001.zip]

Archive with 4 entries (4 files):
- Table S1. Differential metabolites Differential metabolites inin positive-ion modes between the control and DON exposure groups.xlsx
- Table S2. Differential metabolites in negative-ion modes between the control and DON exposure groups.xlsx
- Table S3. Pathway analysis of differential metabolites in positive  and negative-ion modes between the control and DON exposure groups.xlsx
- Table S4. Pathway analysis for differential metabolites and expressed genes between the DON exposure and control groups.xlsx
