# Supplementary material for: Integrative Analysis of Metabolome and Transcriptome Identifies the Role of γ-Glutamylcysteine in Mitigating Deoxynivalenol-Induced Toxicity
Source: Toxins (Basel). 2025 Sep 12;17(9):457. doi: 10.3390/toxins17090457 (PMC12474252; doi:10.3390/toxins17090457)
Supplement: Supplementary file 1 [file toxins-17-00457-s001.zip › Table S1. Differential metabolites Differential metabolites inin positive-ion modes between the control and DON exposure groups.xlsx]

## Sheet: negative
Metabolite ID	ratio	t.test_p.value	t.test_p.value_BHcorrect	VIP	Name	Formula	Molecular.Weight	KEGG.ID	HMDB.ID	label
5.495_288.1503	0.0291	0.0286	0.0481	1.0996	#N/A	C13 H24 N2 O3 S	288.15	#N/A	#N/A	down
5.366_170.0943	2.41	0.0221	0.038	1.1632	2-(diethoxymethyl)furan	C9 H14 O3	170.094	C14280	#N/A	up
7.559_344.213	0.0798	0.0211	0.0366	1.1418	#N/A	C17 H32 N2 O3 S	344.213	#N/A	#N/A	down
4.085_260.1189	0.0257	0.021	0.0365	1.187	#N/A	C11 H20 N2 O3 S	260.119	#N/A	#N/A	down
0.968_185.0797	5.9181	0.0206	0.0359	1.622	Secnidazole	C7 H11 N3 O3	185.08	D07353	#N/A	up
1.28_147.0353	0.3546	0.02	0.0352	1.3592	3-thiomorpholinecarboxylic acid	C5 H9 N O2 S	147.035	C03901	HMDB0059611	down
2.937_246.1299	0.4248	0.0199	0.035	1.0785	[similar to: argininosuccinic acid; δmass: -43.9927 da]	#N/A	246.13	#N/A	#N/A	down
0.969_141.0901	6.4383	0.0193	0.0341	1.5661	L-histidinol	C6 H11 N3 O	141.09	C00860	HMDB0003431	up
5.781_271.1237	0.4067	0.0187	0.0332	1.0372	#N/A	C13 H21 N O3 S	271.124	#N/A	#N/A	down
1.858_293.147	0.4039	0.0181	0.0323	1.0499	(2s)-3-methyl-2-({[(3s,4s,5r)-2,3,4-trihydroxy-5-(hydroxymethyl)tetrahydro-2-furanyl]methyl}amino)pentanoic acid (non-preferred name)	C12 H23 N O7	293.147	#N/A	HMDB0039780	down
5.496_356.1379	0.0233	0.018	0.0322	1.1756	#N/A	C11 H24 N4 O7 S	356.138	#N/A	#N/A	down
3.76_232.0878	4.3905	0.0178	0.032	1.2449	1-methoxypyrene	C17 H12 O	232.088	C18259	HMDB0060324	up
4.113_671.1936	7.3941	0.0175	0.0317	1.6808	#N/A	C31 H39 N5 O4 P2 S2	671.194	#N/A	#N/A	up
9.416_654.3093	2.3086	0.0163	0.0297	1.0573	#N/A	C34 H48 N4 O5 P2	654.309	#N/A	#N/A	up
5.365_126.1045	2.4634	0.0163	0.0297	1.1422	2707	C8 H14 O	126.105	C07287	HMDB0035915	up
4.434_451.1771	0.2781	0.0162	0.0296	1.2567	#N/A	C21 H29 N3 O6 S	451.177	#N/A	#N/A	down
1.061_159.9857	2.646	0.0159	0.0291	1.0927	#N/A	C H4 O9	159.986	#N/A	#N/A	up
2.938_663.2944	0.1863	0.0157	0.0289	1.5482	#N/A	C24 H52 N5 O10 P3	663.294	#N/A	#N/A	down
6.874_328.1816	0.0248	0.0153	0.0283	1.2062	4-(3,5-diphenylcyclohexyl)phenol	C24 H24 O	328.182	C14276	#N/A	down
8.018_370.2287	0.0579	0.0151	0.028	1.1939	Artilide	C19 H34 N2 O3 S	370.229	#N/A	#N/A	down
0.596_371.9855	2.4421	0.0151	0.028	1.0296	#N/A	C6 H12 O16 S	371.986	#N/A	#N/A	up
0.72_347.1188	0.3514	0.0142	0.0265	1.0589	#N/A	C12 H22 N5 O3 P S	347.119	#N/A	#N/A	down
0.684_283.072	0.223	0.014	0.0261	1.1567	#N/A	C9 H17 N O7 S	283.072	#N/A	#N/A	down
0.724_337.0901	0.3499	0.0132	0.0247	1.0019	#N/A	C11 H21 Cl N5 O P S	337.09	#N/A	#N/A	down
7.657_356.213	0.0288	0.0129	0.0242	1.2783	(2e,4e,6e,8e,10e,12e,14e,16e,18e,20e,22e,24e)-2,4,6,8,10,12,14,16,18,20,22,24-hexacosadodecaenal	C26 H28 O	356.213	#N/A	#N/A	down
3.938_455.1179	0.0061	0.012	0.0227	1.959	Apafant	C22 H22 Cl N5 O2 S	455.118	D01652	#N/A	down
9.695_315.2228	0.1999	0.0117	0.0222	1.3455	#N/A	C17 H33 N O2 S	315.223	#N/A	#N/A	down
6.219_359.1875	0.025	0.0115	0.0221	1.4283	(z)-norendoxifen	C24 H25 N O2	359.188	#N/A	HMDB0060615	down
1.843_203.1156	0.3584	0.0111	0.0215	1.094	Acetylcarnitine	C9 H17 N O4	203.116	#N/A	HMDB0000201	down
10.099_343.2541	0.2919	0.0102	0.0199	1.1524	#N/A	C19 H37 N O2 S	343.254	#N/A	#N/A	down
9.589_654.3094	2.6711	0.0098	0.0193	1.0725	#N/A	C27 H53 N4 O8 P3	654.309	#N/A	#N/A	up
9.466_301.2071	0.1654	0.0097	0.0192	1.4784	#N/A	C16 H31 N O2 S	301.207	#N/A	#N/A	down
5.156_465.1928	0.2438	0.0089	0.0177	1.3323	#N/A	C15 H36 N3 O9 P S	465.193	#N/A	#N/A	down
2.837_236.1157	3.0378	0.0089	0.0176	1.197	Hexobarbital	C12 H16 N2 O3	236.116	C11723	HMDB0015444	up
6.608_289.1343	0.2343	0.0085	0.017	1.3578	Chloropyramine	C16 H20 Cl N3	289.134	D07195	HMDB0015690	down
3.216_371.1737	0.3631	0.0086	0.017	1.1184	Colcemid	C21 H25 N O5	371.174	C11250	#N/A	down
0.636_72.0212	0.3672	0.0085	0.017	1.0635	Acrylic acid	C3 H4 O2	72.0212	C00511	HMDB0031647	down
6.656_384.1691	0.0575	0.0084	0.0168	1.225	Toborinone	C21 H24 N2 O5	384.169	D01198	#N/A	down
8.144_659.35	0.1561	0.0081	0.0163	1.4705	#N/A	C36 H53 N O8 S	659.35	#N/A	#N/A	down
0.992_279.1313	0.3446	0.0081	0.0163	1.1336	(2s)-3-methyl-2-({[(3s,4s,5r)-2,3,4-trihydroxy-5-(hydroxymethyl)tetrahydro-2-furanyl]methyl}amino)butanoic acid (non-preferred name)	C11 H21 N O7	279.131	#N/A	HMDB0037844	down
5.66_271.1237	0.3496	0.0081	0.0163	1.1592	#N/A	C13 H21 N O3 S	271.124	#N/A	#N/A	down
5.453_384.0664	2.7762	0.0076	0.0153	1.0816	#N/A	C20 H16 O6 S	384.066	#N/A	#N/A	up
6.112_370.1535	0.034	0.0074	0.015	1.2822	Thioridazine	C21 H26 N2 S2	370.154	D00373	HMDB0014817	down
1.25_311.1034	0.3643	0.0073	0.015	1.05	(2s)-4-(methylsulfanyl)-2-({[(3s,4s,5r)-2,3,4-trihydroxy-5-(hydroxymethyl)tetrahydro-2-furanyl]methyl}amino)butanoic acid	C11 H21 N O7 S	311.103	#N/A	HMDB0037841	down
0.713_253.0669	4.0211	0.0074	0.015	1.1597	#N/A	C7 H18 N3 O P3	253.067	#N/A	#N/A	up
6.106_360.1247	0.0317	0.0072	0.0149	1.2864	#N/A	C11 H25 Cl N4 O5 S	360.125	#N/A	#N/A	down
6.656_374.1405	0.0572	0.0062	0.013	1.2584	#N/A	C12 H27 Cl N4 O5 S	374.14	#N/A	#N/A	down
3.063_760.1902	0.2398	0.0062	0.013	1.1568	#N/A	C26 H46 N6 O10 P2 S3	760.19	#N/A	#N/A	down
8.552_259.16	0.1207	0.0061	0.0129	1.568	#N/A	C13 H25 N O2 S	259.16	#N/A	#N/A	down
5.208_223.0665	0.1657	0.006	0.0127	1.4319	#N/A	C11 H13 N O2 S	223.066	#N/A	#N/A	down
8.137_313.1319	0.2214	0.0058	0.0123	1.2524	Kresoxim-methyl	C18 H19 N O4	313.132	C11017	#N/A	down
3.434_176.124	3.2583	0.0057	0.0121	1.1097	#N/A	C9 H20 O S	176.124	#N/A	#N/A	up
6.725_373.2031	0.0402	0.0053	0.0115	1.4693	(z)-endoxifen	C25 H27 N O2	373.203	C16547	HMDB0060666	down
0.676_433.8718	2.6451	0.0053	0.0114	1.0777	#N/A	C3 H3 Cl N4 O15 S2	433.872	#N/A	#N/A	up
9.205_287.1914	0.1607	0.0051	0.011	1.5181	#N/A	C15 H29 N O2 S	287.191	#N/A	#N/A	down
9.205_355.179	0.1554	0.0049	0.0107	1.5276	(s)-(-)-tetrahydropalmatine	C21 H25 N O4	355.179	C02890	#N/A	down
7.636_231.129	0.1411	0.0049	0.0106	1.4756	#N/A	C11 H21 N O2 S	231.129	#N/A	#N/A	down
1.335_343.1263	0.3219	0.0048	0.0106	1.2037	(2s)-3-(4-hydroxyphenyl)-2-({[(3s,4s,5r)-2,3,4-trihydroxy-5-(hydroxymethyl)tetrahydro-2-furanyl]methyl}amino)propanoic acid (non-preferred name)	C15 H21 N O8	343.126	#N/A	HMDB0037845	down
4.125_175.0666	0.1986	0.0048	0.0104	1.5501	#N/A	C7 H13 N O2 S	175.067	#N/A	#N/A	down
8.904_273.1757	0.1131	0.0046	0.0102	1.6414	#N/A	C14 H27 N O2 S	273.176	#N/A	#N/A	down
0.696_348.0464	0.2128	0.0042	0.0093	1.3472	Inosinic acid	C10 H13 N4 O8 P	348.046	C00130	HMDB0000175	down
3.71_447.1783	3.9944	0.0041	0.0092	1.1459	#N/A	C17 H29 N5 O7 S	447.178	#N/A	#N/A	up
0.726_265.0347	0.2906	0.004	0.0091	1.2093	#N/A	C8 H12 N O7 P	265.035	#N/A	#N/A	down
0.714_190.0647	0.1656	0.0035	0.0079	1.1796	#N/A	#N/A	190.065	#N/A	#N/A	down
8.136_381.1194	0.1406	0.0034	0.0078	1.5637	1,2,3,9,10-pentamethoxy-7h-dibenzo[de,g]quinolin-7-one	C21 H19 N O6	381.119	#N/A	HMDB0033522	down
6.265_203.0979	0.1414	0.0033	0.0077	1.5293	#N/A	C9 H17 N O2 S	203.098	#N/A	#N/A	down
8.552_327.1476	0.1022	0.0031	0.007	1.6597	Naloxone	C19 H21 N O4	327.148	C07252	HMDB0015314	down
2.4_282.1146	0.2691	0.0028	0.0066	1.3056	(2e)-2,3-diphenyl-3-(2-pyridinyl)acrylonitrile	C20 H14 N2	282.115	C15084	#N/A	down
3.009_332.1481	2.6557	0.0027	0.0063	1.1119	Gln-trp	C16 H20 N4 O4	332.148	#N/A	#N/A	up
0.749_261.0641	0.2805	0.0026	0.0061	1.2657	Oxolinic acid	C13 H11 N O5	261.064	C11342	#N/A	down
0.599_580.0342	2.2657	0.0025	0.0059	1.2496	Uridine 5'-diphosphoglucuronic acid	C15 H22 N2 O18 P2	580.034	C00167	HMDB0000935	up
3.251_276.1106	0.3514	0.0024	0.0057	1.0841	Oxagrelate	C14 H16 N2 O4	276.111	#N/A	#N/A	down
3.251_366.1424	0.3535	0.0024	0.0057	1.0832	2-iodohexadecanal	C16 H31 I O	366.142	#N/A	#N/A	down
4.507_206.1152	2.4796	0.0024	0.0057	1.0068	#N/A	C9 H18 O5	206.115	#N/A	#N/A	up
3.035_318.1324	2.791	0.0024	0.0057	1.0978	His-tyr	C15 H18 N4 O4	318.132	#N/A	#N/A	up
4.103_304.1056	8.6735	0.0022	0.0054	1.7673	Indoleacetyl glutamic acid	C15 H16 N2 O5	304.106	#N/A	#N/A	up
3.1_380.1693	2.5445	0.0022	0.0053	1.1101	#N/A	C17 H24 N4 O6	380.169	#N/A	#N/A	up
3.121_464.1393	4.4606	0.002	0.0049	1.4142	#N/A	C17 H28 N4 O7 S2	464.139	#N/A	#N/A	up
5.131_356.0715	0.2146	0.0019	0.0048	1.3036	Fletazepam	C17 H13 Cl F4 N2	356.072	#N/A	#N/A	down
3.807_409.1304	0.3495	0.0019	0.0048	1.0747	#N/A	C18 H23 N3 O6 S	409.13	#N/A	#N/A	down
2.575_384.1213	0.2415	0.0019	0.0047	1.166	S-adenosylhomocysteine	C14 H20 N6 O5 S	384.121	C00021	HMDB0000939	down
0.68_503.9003	0.3649	0.0018	0.0046	1.0597	#N/A	C5 H8 Cl N6 O14 P3	503.9	#N/A	#N/A	down
0.735_334.1008	0.2498	0.0018	0.0045	1.2632	Aramite	C15 H23 Cl O4 S	334.101	C19019	#N/A	down
3.084_533.2222	4.3866	0.0017	0.0043	1.4706	#N/A	C22 H35 N3 O12	533.222	#N/A	#N/A	up
5.021_331.1562	0.0219	0.0017	0.0042	1.6642	Alitame anhydrous	C14 H25 N3 O4 S	331.156	#N/A	HMDB0037324	down
3.066_447.2212	3.5765	0.0016	0.0042	1.1475	#N/A	C17 H38 N O10 P	447.221	#N/A	#N/A	up
4.284_478.2419	2.7147	0.0016	0.004	1.0703	#N/A	C23 H34 N4 O7	478.242	#N/A	#N/A	up
0.669_423.843	2.8315	0.0013	0.0033	1.1252	#N/A	C2 H6 Cl N4 O9 P S4	423.843	#N/A	#N/A	up
0.729_293.087	0.2285	0.0012	0.0032	1.4495	#N/A	C12 H16 N5 P S	293.087	#N/A	#N/A	down
3.161_424.2085	11.9412	0.0011	0.0028	1.9747	Didrovaltrate	C22 H32 O8	424.209	C09776	HMDB0034492	up
0.636_300.9258	0.397	0.001	0.0027	1.0331	#N/A	C2 H8 Cl N3 O6 S3	300.926	#N/A	#N/A	down
4.809_667.2676	11.2171	0.001	0.0027	1.8383	#N/A	C27 H52 N5 O4 P3 S2	667.268	#N/A	#N/A	up
10.105_306.2555	0.3226	0.0009	0.0025	1.0603	8z,11z,14z-eicosatrienoic acid	C20 H34 O2	306.255	C03242	HMDB0002925	down
4.819_342.1222	0.0481	0.0008	0.0023	1.4472	3-[2-(hydroxymethyl)-4-methoxyphenyl]-6-methoxy-4-oxo-3,4-dihydro-1(2h)-quinazolinecarbaldehyde	C18 H18 N2 O5	342.122	#N/A	HMDB0040442	down
5.208_669.3228	2.4955	0.0008	0.0023	1.019	#N/A	C28 H52 N3 O13 P	669.323	#N/A	#N/A	up
4.309_851.4066	2.9823	0.0008	0.0023	1.1462	#N/A	C41 H61 N3 O16	851.407	#N/A	#N/A	up
0.637_220.9854	0.3452	0.0006	0.0019	1.0983	#N/A	C3 H9 Cl N O6 P	220.985	#N/A	#N/A	down
0.72_112.0273	0.3033	0.0006	0.0018	1.1346	Uracil	C4 H4 N2 O2	112.027	C00106	HMDB0000300	down
0.63_249.0302	0.1421	0.0006	0.0017	1.3962	Norepinephrine sulfate	C8 H11 N O6 S	249.03	#N/A	HMDB0002062	down
2.68_505.1834	4.0807	0.0005	0.0016	1.3064	#N/A	C21 H38 N3 O3 P3 S	505.183	#N/A	#N/A	up
2.846_189.1	0.2391	0.0005	0.0014	1.3762	(+)-castanospermine	C8 H15 N O4	189.1	C02256	#N/A	down
5.183_515.2582	2.2679	0.0004	0.0012	1.0406	#N/A	C22 H37 N5 O9	515.258	#N/A	#N/A	up
0.779_388.1212	2.853	0.0004	0.0012	1.3337	#N/A	C17 H26 O6 P2	388.121	#N/A	#N/A	up
0.672_425.8402	3.9165	0.0004	0.0012	1.3727	#N/A	C4 H2 Cl N4 O10 P3 S	425.84	#N/A	#N/A	up
4.295_424.1299	0.2044	0.0004	0.0011	1.3317	#N/A	C19 H26 N2 O5 P2	424.13	#N/A	#N/A	down
5.261_551.3417	7.0107	0.0003	0.001	1.6687	#N/A	C25 H49 N3 O10	551.342	#N/A	#N/A	up
0.611_211.0356	4.4235	0.0003	0.0009	1.4312	Phosphocreatine	C4 H10 N3 O5 P	211.036	C02305	HMDB0001511	up
2.55_278.1297	5.3135	0.0003	0.0009	1.4455	(+/-)-pantetheine	C11 H22 N2 O4 S	278.13	C00831	HMDB0003426	up
3.967_402.2475	11.8893	0.0003	0.0009	1.9188	(5e)-2,10-diamino-5-{[(5-amino-5-carboxypentyl)amino]methyl}-5-undecenedioic acid (non-preferred name)	C18 H34 N4 O6	402.248	#N/A	HMDB0030407	up
0.662_220.0014	0.3118	0.0003	0.0008	1.1435	#N/A	C3 H10 Cl N2 O5 P	220.001	#N/A	#N/A	down
3.727_464.2265	2.8775	0.0002	0.0008	1.1014	Glas#3	C21 H36 O11	464.226	#N/A	#N/A	up
0.675_299.0593	0.3009	0.0002	0.0007	1.147	#N/A	C7 H13 N3 O10	299.059	#N/A	#N/A	down
2.66_222.1002	3.1239	0.0002	0.0007	1.0972	Gly-phe	C11 H14 N2 O3	222.1	#N/A	HMDB0028848	up
4.828_594.2985	3.5718	0.0002	0.0007	1.3025	#N/A	C27 H42 N6 O9	594.298	#N/A	#N/A	up
4.972_386.2526	3.8167	0.0002	0.0007	1.3137	#N/A	C18 H34 N4 O5	386.253	#N/A	#N/A	up
6.154_574.2539	4.6401	0.0002	0.0007	1.4369	#N/A	C28 H39 N4 O7 P	574.254	#N/A	#N/A	up
4.352_482.2846	11.3428	0.0002	0.0007	1.8667	(1r,3r,7e)-17-[(2s)-1-{[3-(2-hydroxy-2-propanyl)phenyl]sulfanyl}-2-propanyl]-9,10-secoestra-5,7,16-triene-1,3-diol	C30 H42 O3 S	482.285	#N/A	#N/A	up
3.184_388.2318	13.1624	0.0002	0.0007	1.9513	#N/A	C17 H32 N4 O6	388.232	#N/A	#N/A	up
3.895_601.3433	17.2763	0.0002	0.0007	2.0696	#N/A	C37 H47 N O6	601.343	C20533	#N/A	up
0.594_370.0063	2.4284	0.0002	0.0006	1.2156	Sedoheptulose 1,7-bisphosphate	C7 H16 O13 P2	370.006	C00447	HMDB0060274	up
3.604_471.2799	3.0451	0.0002	0.0006	1.1324	#N/A	C18 H42 N5 O7 P	471.28	#N/A	#N/A	up
3.139_348.1431	4.2767	0.0002	0.0006	1.3807	Porfiromycin	C16 H20 N4 O5	348.143	#N/A	#N/A	up
3.065_374.2162	10.7878	0.0002	0.0006	1.8612	#N/A	C16 H30 N4 O6	374.216	#N/A	#N/A	up
0.64_219.074	0.1779	0.0001	0.0005	1.3793	O-(3-carboxypropanoyl)homoserine	C8 H13 N O6	219.074	#N/A	#N/A	down
2.542_253.0947	0.1904	0.0001	0.0005	1.4502	N-acetylvanilalanine	C12 H15 N O5	253.095	#N/A	HMDB0011716	down
0.677_501.859	4.9411	0.0001	0.0005	1.4476	#N/A	C5 H13 Cl N2 O11 P2 S4	501.859	#N/A	#N/A	up
2.706_387.2114	9.8067	0.0001	0.0005	1.8069	#N/A	C16 H29 N5 O6	387.211	#N/A	#N/A	up
0.676_435.9133	0.315	0.0001	0.0004	1.1579	#N/A	C3 H6 Cl N4 O17 P	435.913	#N/A	#N/A	down
4.828_572.317	5.3129	0.0001	0.0004	1.5091	#N/A	C25 H44 N6 O9	572.317	#N/A	#N/A	up
3.919_550.2837	8.5772	0.0001	0.0004	1.7242	#N/A	C23 H42 N4 O11	550.284	#N/A	#N/A	up
0.64_237.0846	0.2294	0.0001	0.0003	1.2956	Fructosylglycine	C8 H15 N O7	237.085	#N/A	HMDB0060278	down
0.708_415.05	0.329	0.0001	0.0003	1.1235	#N/A	C6 H19 N5 O12 P2	415.05	#N/A	#N/A	down
5.079_331.2104	3.9404	0.0001	0.0003	1.3306	Marimastat	C15 H29 N3 O5	331.21	#N/A	HMDB0014924	up
4.701_620.3281	4.0271	0.0001	0.0003	1.2987	#N/A	C25 H53 N2 O13 P	620.328	#N/A	#N/A	up
2.958_291.1215	8.6487	0.0001	0.0003	1.6794	Danegaptide	C14 H17 N3 O4	291.122	#N/A	#N/A	up
4.087_445.2531	10.2478	0.0001	0.0003	1.7963	#N/A	C19 H35 N5 O7	445.253	#N/A	#N/A	up
3.8_471.2686	14.611	0.0001	0.0003	1.9757	#N/A	C21 H37 N5 O7	471.269	#N/A	#N/A	up
3.747_358.2213	15.0529	0.0001	0.0003	1.9565	#N/A	C16 H30 N4 O5	358.221	#N/A	#N/A	up
0.796_187.0527	0.1118	0.0001	0.0002	1.5514	[similar to: microcystin-yr; δmass: -857.4754 da]	#N/A	187.053	#N/A	#N/A	down
0.63_231.5366	0.1122	0.0001	0.0002	1.5661	#N/A	#N/A	231.537	#N/A	#N/A	down
4.266_631.1896	0.2484	0	0.0002	1.2848	#N/A	C24 H42 N O12 P S2	631.19	#N/A	#N/A	down
4.277_297.0892	0.3012	0	0.0002	1.1937	5'-methylthioadenosine	C11 H15 N5 O3 S	297.089	C00170	HMDB0001173	down
1.111_347.0627	0.3517	0	0.0002	1.1084	Deoxyguanosine monophosphate	C10 H14 N5 O7 P	347.063	C00362	HMDB0001044	down
0.71_311.1213	0.4042	0	0.0002	1.024	#N/A	#N/A	311.121	#N/A	#N/A	down
2.785_278.0665	0.4165	0	0.0002	1.0314	1-(2-deoxy-5-o-phosphono-beta-d-erythro-pentofuranosyl)-1,2-dihydropyrimidine	C9 H15 N2 O6 P	278.067	#N/A	#N/A	down
2.785_242.0899	0.4271	0.0001	0.0002	1.0002	Thymidine	C10 H14 N2 O5	242.09	C00214	HMDB0000273	down
9.851_453.285	0.4741	0	0.0002	1.0523	Glycerophospho-n-palmitoyl ethanolamine	C21 H44 N O7 P	453.285	#N/A	#N/A	down
3.302_242.1263	2.5083	0	0.0002	1.1026	#N/A	C11 H18 N2 O4	242.126	#N/A	#N/A	up
3.071_456.2327	2.6374	0.0001	0.0002	1.1083	#N/A	C18 H36 N2 O11	456.233	#N/A	#N/A	up
3.26_647.2673	2.9874	0.0001	0.0002	1.1755	#N/A	C26 H41 N5 O14	647.267	#N/A	#N/A	up
0.999_268.1054	4.3142	0	0.0002	1.3155	Ambrette musk	C12 H16 N2 O5	268.105	C19461	#N/A	up
0.67_491.8303	4.8202	0	0.0002	1.4649	#N/A	C6 H5 Cl N2 O14 S4	491.83	#N/A	#N/A	up
2.547_279.1215	4.869	0	0.0002	1.3746	Asn-phe	C13 H17 N3 O4	279.122	#N/A	HMDB0028738	up
2.564_489.2429	6.806	0.0001	0.0002	1.5082	#N/A	C22 H40 N3 O5 P S	489.243	#N/A	#N/A	up
3.408_475.2635	7.0962	0	0.0002	1.6451	#N/A	C20 H37 N5 O8	475.264	#N/A	#N/A	up
3.849_449.2367	8.6436	0	0.0002	1.7239	#N/A	C19 H35 N3 O9	449.237	#N/A	#N/A	up
3.55_317.1947	10.6114	0	0.0002	1.7936	#N/A	C14 H27 N3 O5	317.195	#N/A	#N/A	up
4.263_372.2733	14.3971	0	0.0002	1.8921	#N/A	C18 H36 N4 O4	372.273	#N/A	#N/A	up
4.28_602.1647	0.0756	0	0.0001	1.7713	Amaroswerin	C29 H30 O14	602.165	C17519	#N/A	down
0.672_247.0453	0.1427	0	0.0001	1.5131	#N/A	C5 H14 N O8 P	247.045	#N/A	#N/A	down
4.282_395.1066	0.1778	0	0.0001	1.4379	#N/A	C9 H28 N5 O4 P3 S	395.107	#N/A	#N/A	down
0.652_246.0501	0.1909	0	0.0001	1.3876	Glycerophosphoglycerol	C6 H15 O8 P	246.05	C03274	#N/A	down
0.678_370.0299	0.1994	0	0.0001	1.4028	#N/A	#N/A	370.03	#N/A	#N/A	down
0.678_309.9674	0.2167	0	0.0001	1.3615	#N/A	C8 H5 N6 O2 P3	309.967	#N/A	#N/A	down
0.671_299.9386	0.2628	0	0.0001	1.269	#N/A	C2 H6 Cl N2 O11 P	299.939	#N/A	#N/A	down
0.669_258.0824	0.2718	0	0.0001	1.2607	#N/A	C7 H21 N2 O2 P3	258.082	#N/A	#N/A	down
0.706_227.0768	0.3065	0	0.0001	1.187	#N/A	C7 H20 N O P3	227.077	#N/A	#N/A	down
9.81_254.2242	0.3288	0	0.0001	1.1821	Palmitoleic acid	C16 H30 O2	254.224	C08362	HMDB0003229	down
0.691_241.0559	0.3853	0	0.0001	1.1626	#N/A	C7 H18 N O2 P3	241.056	#N/A	#N/A	down
10.608_334.2868	0.4163	0	0.0001	1.0299	Docosatrienoic acid	C22 H38 O2	334.287	#N/A	HMDB0002823	down
0.677_272.1102	0.417	0	0.0001	1.0183	[similar to: lignoceric acid; δmass: -96.2552 da]	#N/A	272.11	#N/A	#N/A	down
3.544_434.2161	2.3801	0	0.0001	1.038	#N/A	C21 H30 N4 O6	434.216	#N/A	#N/A	up
4.975_355.2104	2.6194	0	0.0001	1.1195	#N/A	C17 H29 N3 O5	355.21	#N/A	#N/A	up
0.634_189.0636	2.9139	0	0.0001	1.1845	N-acetyl-l-glutamic acid	C7 H11 N O5	189.064	C00624	HMDB0001138	up
3.945_374.2162	3.3579	0	0.0001	1.233	#N/A	C16 H30 N4 O6	374.216	#N/A	#N/A	up
4.553_428.2266	3.6412	0	0.0001	1.3169	#N/A	C19 H32 N4 O7	428.227	#N/A	#N/A	up
3.11_421.2056	3.8469	0	0.0001	1.2894	#N/A	C17 H31 N3 O9	421.206	#N/A	#N/A	up
3.258_533.2223	3.858	0	0.0001	1.3227	#N/A	C22 H35 N3 O12	533.222	#N/A	#N/A	up
3.603_394.1948	4.4272	0	0.0001	1.3625	Diflucortolone	C22 H28 F2 O4	394.195	#N/A	#N/A	up
1.043_259.189	4.5158	0	0.0001	1.4015	Lys-leu	C12 H25 N3 O3	259.189	#N/A	#N/A	up
2.503_418.206	4.6136	0	0.0001	1.4124	#N/A	C17 H30 N4 O8	418.206	#N/A	#N/A	up
0.609_255.9981	4.7239	0	0.0001	1.386	L-ascorbate 6-phosphate	C6 H9 O9 P	255.998	C16186	#N/A	up
2.998_464.1935	4.7795	0	0.0001	1.4549	#N/A	C18 H34 N4 O6 P2	464.193	#N/A	#N/A	up
4.267_321.1685	4.7844	0	0.0001	1.4355	Gabexate	C16 H23 N3 O4	321.168	#N/A	#N/A	up
3.632_546.3002	4.9376	0	0.0001	1.428	#N/A	C23 H42 N6 O9	546.3	#N/A	#N/A	up
0.928_218.1263	5.5008	0	0.0001	1.4699	Meprobamate	C9 H18 N2 O4	218.126	#N/A	HMDB0014515	up
4.536_461.2268	5.5971	0	0.0001	1.4704	Pimozide	C28 H29 F2 N3 O	461.227	C07566	HMDB0015232	up
3.666_563.2627	5.9333	0	0.0001	1.5585	#N/A	C25 H48 N3 O3 P3 S	563.263	#N/A	#N/A	up
3.483_490.2168	6.6974	0	0.0001	1.6194	#N/A	C22 H30 N6 O7	490.217	#N/A	#N/A	up
4.454_429.2583	6.7443	0	0.0001	1.6074	#N/A	C19 H35 N5 O6	429.258	#N/A	#N/A	up
0.97_273.1795	7.5062	0	0.0001	1.6509	Val-arg	C11 H23 N5 O3	273.18	#N/A	#N/A	up
4.551_693.3832	7.9459	0	0.0001	1.684	9-{[(9z,21r,27s)-27-amino-27-carboxy-24-hydroxy-24-oxido-18-oxo-19,23,25-trioxa-24lambda~5~-phosphaheptacos-9-en-21-yl]oxy}-9-oxononanoic acid	C33 H60 N O12 P	693.383	#N/A	#N/A	up
4.226_647.3388	7.9855	0	0.0001	1.6644	#N/A	C28 H49 N5 O12	647.339	#N/A	#N/A	up
5.507_440.263	8.7431	0	0.0001	1.6306	#N/A	C21 H36 N4 O6	440.263	#N/A	#N/A	up
3.546_473.2479	8.8804	0	0.0001	1.7377	#N/A	C20 H35 N5 O8	473.248	#N/A	#N/A	up
2.806_515.3059	9.6339	0	0.0001	1.7912	#N/A	C21 H45 N3 O11	515.306	#N/A	#N/A	up
3.876_526.274	9.9771	0	0.0001	1.6743	#N/A	C20 H45 N6 O4 P3	526.274	#N/A	#N/A	up
1.148_259.1526	13.8252	0	0.0001	1.809	Leu-gln	C11 H21 N3 O4	259.153	#N/A	HMDB0028927	up
3.112_419.1801	14.0494	0	0.0001	1.8742	#N/A	C19 H25 N5 O6	419.18	#N/A	#N/A	up
3.495_287.1841	15.7755	0	0.0001	1.8839	#N/A	C13 H25 N3 O4	287.184	#N/A	#N/A	up
2.895_317.1947	15.968	0	0.0001	1.9824	#N/A	C14 H27 N3 O5	317.195	#N/A	#N/A	up
4.552_846.5004	16.6118	0	0.0001	1.9444	#N/A	C43 H71 N6 O9 P	846.5	#N/A	#N/A	up
3.831_514.3218	23.3097	0	0.0001	2.1465	#N/A	C20 H47 N6 O7 P	514.322	#N/A	#N/A	up
3.273_445.253	46.2311	0	0.0001	2.3804	#N/A	C19 H35 N5 O7	445.253	#N/A	#N/A	up
0.609_276.0283	0.0013	0	0	3.0649	5-(4-acetoxy-1-butynyl)-2,2â€²-bithienyl	C14 H12 O2 S2	276.028	C04485	HMDB0034454	down
0.671_218.019	0.0302	0	0	2.2709	#N/A	C7 H12 N2 P2 S	218.019	#N/A	#N/A	down
0.787_188.0491	0.0987	0	0	1.6468	#N/A	#N/A	188.049	#N/A	#N/A	down
0.657_125.0146	0.1095	0	0	1.7109	Taurine	C2 H7 N O3 S	125.015	C00245	HMDB0000251	down
10.462_358.2868	0.1336	0	0	1.6595	1-phenyl-1,3-octadecanedione	C24 H38 O2	358.287	#N/A	HMDB0035583	down
9.6_252.2085	0.1462	0	0	1.6295	2515	C16 H28 O2	252.208	#N/A	#N/A	down
2.987_183.0531	0.1515	0	0	1.632	4-pyridoxic acid	C8 H9 N O4	183.053	C00847	HMDB0000017	down
0.676_173.9929	0.1594	0	0	1.5319	#N/A	C2 H7 O7 P	173.993	#N/A	#N/A	down
0.67_270.0323	0.1642	0	0	1.5257	#N/A	C6 H10 N2 O10	270.032	#N/A	#N/A	down
0.665_260.0034	0.1742	0	0	1.515	#N/A	C7 H14 Cl O4 P S	260.003	#N/A	#N/A	down
0.637_175.9851	0.178	0	0	1.5741	#N/A	C2 H Cl N6 O2	175.985	#N/A	#N/A	down
4.13_237.0998	0.1846	0	0	1.5359	Ethopabate	C12 H15 N O4	237.1	#N/A	#N/A	down
0.666_163.9642	0.1999	0	0	1.4291	#N/A	#N/A	163.964	#N/A	#N/A	down
0.667_202.0452	0.2031	0	0	1.4552	[similar to: muramic acid; δmass: -49.0553 da]	#N/A	202.045	#N/A	#N/A	down
0.632_74.0367	0.2065	0	0	1.4723	.	C3 H6 O2	74.0367	C00163	HMDB0000237	down
2.316_270.0734	0.2076	0	0	1.4369	Phenyl d-glucopyranosiduronic acid	C12 H14 O7	270.073	#N/A	HMDB0059806	down
0.668_327.991	0.2106	0	0	1.4573	#N/A	C6 H10 Cl N6 O4 P S	327.991	#N/A	#N/A	down
0.633_118.0266	0.2111	0	0	1.4663	Succinate	C4 H6 O4	118.027	C00042	HMDB0000254	down
0.708_218.0899	0.2207	0	0	1.3771	Mfcd00037215	C8 H14 N2 O5	218.09	#N/A	HMDB0006248	down
9.782_560.3116	0.2337	0	0	1.4606	(2r)-3-({[(2s)-2,3-dihydroxypropoxy](hydroxy)phosphoryl}oxy)-2-hydroxypropyl (7z,10z,13z,16z)-7,10,13,16-docosatetraenoate	C28 H49 O9 P	560.312	#N/A	#N/A	down
9.636_534.2947	0.2355	0	0	1.4372	(2r)-2-[(5-oxopentanoyl)oxy]-3-(phosphonooxy)propyl (9z)-9-octadecenoate	C26 H47 O9 P	534.295	#N/A	#N/A	down
9.663_558.2958	0.2442	0	0	1.4266	#N/A	C29 H53 O2 P3 S	558.296	#N/A	#N/A	down
9.464_532.2789	0.2465	0	0	1.412	(2r)-3-({[(2s)-2,3-dihydroxypropoxy](hydroxy)phosphoryl}oxy)-2-hydroxypropyl (5z,8z,11z,14z)-5,8,11,14-icosatetraenoate	C26 H45 O9 P	532.279	#N/A	#N/A	down
0.673_367.9262	0.273	0	0	1.2771	#N/A	C10 H7 Cl O9 P2	367.926	#N/A	#N/A	down
1.175_152.0333	0.2952	0	0	1.3827	Xanthine	C5 H4 N4 O2	152.033	C00385	HMDB0000292	down
2.844_221.0719	0.3121	0	0	1.2928	N-[(2s)-2-hydroxypropanoyl]methionine	C8 H15 N O4 S	221.072	#N/A	HMDB0062182	down
0.664_289.9098	0.3128	0	0	1.2036	#N/A	C5 H9 Cl N2 P2 S3	289.91	#N/A	#N/A	down
0.624_276.1316	0.3174	0	0	1.1991	L-saccharopine	C11 H20 N2 O6	276.132	C00449	HMDB0000279	down
0.632_136.0371	0.3271	0	0	1.2103	L-threonic acid	C4 H8 O5	136.037	C01620	HMDB0000943	down
0.667_158.0204	0.3396	0	0	1.1654	#N/A	#N/A	158.02	#N/A	#N/A	down
0.667_357.8974	0.3486	0	0	1.1356	#N/A	C2 H8 Cl N6 O3 P S4	357.897	#N/A	#N/A	down
0.694_267.0826	0.3631	0	0	1.124	#N/A	C6 H13 N5 O7	267.083	#N/A	#N/A	down
0.663_347.8685	0.3769	0	0	1.1346	#N/A	C H3 O15 P3	347.868	#N/A	#N/A	down
0.675_226.0063	0.3975	0	0	1.0756	#N/A	C4 H6 N2 O9	226.006	#N/A	#N/A	down
0.714_229.0924	0.3988	0	0	1.1092	#N/A	C14 H15 N S	229.092	#N/A	#N/A	down
8.397_422.162	0.4012	0	0	1.0651	Losartan	C22 H23 Cl N6 O	422.162	C07072	HMDB0014816	down
0.674_158.019	0.4036	0	0	1.0949	[similar to: muramic acid; δmass: -93.0815 da]	#N/A	158.019	#N/A	#N/A	down
7.936_278.1513	0.4141	0	0	1.1253	Mono(2-ethylhexyl) phthalate (mehp)	C16 H22 O4	278.151	C03343	HMDB0013248	down
0.625_134.0214	0.4167	0	0	1.0689	(s)-malate	C4 H6 O5	134.021	C00149	HMDB0000156	down
0.624_88.0159	0.4171	0	0	1.0692	Pyruvic acid	C3 H4 O3	88.0159	C00022	HMDB0000243	down
0.678_180.0009	0.4226	0	0	1.0543	#N/A	C5 H9 O3 P S	180.001	#N/A	#N/A	down
0.706_183.0506	0.4231	0	0	1.0489	#N/A	#N/A	183.051	#N/A	#N/A	down
3.096_213.0093	0.4324	0	0	1.114	3-indoxyl sulphate	C8 H7 N O4 S	213.009	#N/A	HMDB0000682	down
0.669_270.0946	0.4343	0	0	1.0485	#N/A	C9 H18 O9	270.095	#N/A	#N/A	down
0.676_293.9935	0.4368	0	0	1.0262	#N/A	C4 H13 N2 O7 P3	293.993	#N/A	#N/A	down
0.624_116.011	0.4449	0	0	1.0193	Fumaric acid	C4 H4 O4	116.011	C00122	HMDB0000134	down
0.664_147.9903	0.4487	0	0	1.0437	[similar to: muramic acid; δmass: -103.1103 da]	#N/A	147.99	#N/A	#N/A	down
0.667_215.9776	0.4612	0	0	1.0145	#N/A	C5 H10 Cl O3 P S	215.978	#N/A	#N/A	down
0.678_247.988	0.4697	0	0	1.0018	#N/A	C3 H11 N2 O5 P3	247.988	#N/A	#N/A	down
9.497_272.2346	0.522	0	0	1.0015	16-hydroxyhexadecanoic acid	C16 H32 O3	272.235	C18218	HMDB0006294	down
0.7_189.0279	1.7935	0	0	1.0304	#N/A	C6 H7 N O6	189.028	#N/A	#N/A	up
0.698_392.99	2.0747	0	0	1.07	#N/A	C8 H14 Cl N3 O9 P2	392.99	#N/A	#N/A	up
0.684_456.1085	2.2716	0	0	1.137	#N/A	C11 H24 N2 O17	456.108	#N/A	#N/A	up
0.698_325.0025	2.2752	0	0	1.1969	#N/A	C10 H14 Cl N O5 P2	325.002	#N/A	#N/A	up
0.685_410.1029	2.6661	0	0	1.2232	2-(2-hydroxy-2-propanyl)-6-(2-methyl-3-buten-2-yl)-7-oxo-2,3-dihydro-7h-furo[3,2-g]chromen-3-yl hydrogen sulfate	C19 H22 O8 S	410.103	#N/A	HMDB0130315	up
3.234_447.1749	2.6986	0	0	1.1788	#N/A	C20 H25 N5 O7	447.175	#N/A	#N/A	up
0.678_342.1158	2.725	0	0	1.2256	D-(+)-maltose	C12 H22 O11	342.116	C01971	#N/A	up
10.001_525.3415	2.742	0	0	1.1519	#N/A	C25 H52 N O8 P	525.341	#N/A	#N/A	up
0.687_524.0954	2.832	0	0	1.2414	#N/A	C12 H27 N6 O11 P3	524.095	#N/A	#N/A	up
0.605_390.0576	2.8933	0	0	1.19	(2r)-3-[(hydroxy{[(2r,3s,5r,6s)-2,3,4,5,6-pentahydroxycyclohexyl]oxy}phosphoryl)oxy]-1,2-propanediyl diformate	C11 H19 O13 P	390.058	#N/A	#N/A	up
2.988_261.1108	2.9077	0	0	1.1822	Imazapyr	C13 H15 N3 O3	261.111	C18864	#N/A	up
4.959_445.2531	2.9116	0	0	1.2632	#N/A	C19 H35 N5 O7	445.253	#N/A	#N/A	up
0.596_339.9957	2.9168	0	0	1.346	Α-d-glucose-1,6-bisphosphate	C6 H14 O12 P2	339.996	C01231	HMDB0003514	up
4.228_258.1576	2.9562	0	0	1.2221	2949	C12 H22 N2 O4	258.158	#N/A	#N/A	up
0.67_378.0925	3.0016	0	0	1.255	#N/A	C12 H23 Cl O11	378.092	#N/A	#N/A	up
4.318_341.1948	3.2701	0	0	1.2686	#N/A	C16 H27 N3 O5	341.195	#N/A	#N/A	up
3.338_343.174	3.3839	0	0	1.2878	#N/A	C15 H25 N3 O6	343.174	#N/A	#N/A	up
5.656_406.2311	3.4488	0	0	1.2551	#N/A	C18 H34 N2 O8	406.231	#N/A	#N/A	up
2.856_650.2049	3.4662	0	0	1.2641	#N/A	C26 H45 N4 O5 P3 S2	650.205	#N/A	#N/A	up
0.678_446.0796	3.509	0	0	1.3361	#N/A	C13 H24 Cl N4 O7 P S	446.08	#N/A	#N/A	up
3.059_315.1791	3.5175	0	0	1.3606	#N/A	C14 H25 N3 O5	315.179	#N/A	#N/A	up
3.113_495.1957	3.6366	0	0	1.3402	#N/A	C23 H36 N3 O3 P3	495.196	#N/A	#N/A	up
3.521_345.1897	3.7038	0	0	1.3395	Eptapirone	C16 H23 N7 O2	345.19	#N/A	#N/A	up
0.601_292.0902	3.8024	0	0	1.3729	Ethylenediaminetetraacetic acid	C10 H16 N2 O8	292.09	C00284	HMDB0015109	up
6.249_487.2212	3.8187	0	0	1.4118	#N/A	C27 H29 N5 O4	487.221	#N/A	#N/A	up
2.996_606.2317	3.8503	0	0	1.3547	Bruceantinol	C30 H38 O13	606.232	C08750	#N/A	up
3.467_676.3569	3.9022	0	0	1.345	#N/A	C29 H53 N6 O10 P	676.357	#N/A	#N/A	up
3.489_638.2415	4.0567	0	0	1.3371	Kanokoside c	C27 H42 O17	638.241	C17430	#N/A	up
2.827_454.217	4.3286	0	0	1.3796	#N/A	C19 H30 N6 O7	454.217	#N/A	#N/A	up
4.999_341.2311	4.3442	0	0	1.4242	#N/A	C17 H31 N3 O4	341.231	#N/A	#N/A	up
5.676_537.3514	4.3776	0	0	1.4207	#N/A	C27 H47 N5 O6	537.351	#N/A	#N/A	up
4.985_392.2155	4.7396	0	0	1.4036	#N/A	C17 H32 N2 O8	392.216	#N/A	#N/A	up
3.4_601.2704	4.8472	0	0	1.4687	#N/A	C22 H44 N5 O12 P	601.27	#N/A	#N/A	up
4.286_677.3407	4.9351	0	0	1.5366	#N/A	C29 H52 N5 O11 P	677.341	#N/A	#N/A	up
0.587_478.083	5.0506	0	0	1.5216	#N/A	C13 H23 N2 O15 P	478.083	#N/A	#N/A	up
4.248_378.1999	5.1767	0	0	1.4386	Pentosidine	C17 H26 N6 O4	378.2	#N/A	HMDB0003933	up
2.737_587.255	5.1876	0	0	1.4608	#N/A	C25 H44 N5 O5 P3	587.255	#N/A	#N/A	up
1.295_232.1419	5.1914	0	0	1.4847	Mebutamate	C10 H20 N2 O4	232.142	#N/A	#N/A	up
0.684_514.0666	5.2026	0	0	1.5027	#N/A	C20 H34 Cl O P3 S3	514.067	#N/A	#N/A	up
3.664_588.3117	5.2459	0	0	1.4973	#N/A	C25 H44 N6 O10	588.312	#N/A	#N/A	up
4.461_507.2682	5.7561	0	0	1.5052	#N/A	C24 H37 N5 O7	507.268	#N/A	#N/A	up
5.35_534.3254	5.963	0	0	1.5333	#N/A	C24 H46 N4 O9	534.325	#N/A	#N/A	up
3.189_384.2482	6.0324	0	0	1.6071	#N/A	C17 H32 N6 O4	384.248	#N/A	#N/A	up
2.712_365.1584	6.4641	0	0	1.6196	#N/A	C17 H23 N3 O6	365.158	#N/A	#N/A	up
0.744_204.1109	6.6494	0	0	1.6174	Val-ser	C8 H16 N2 O4	204.111	#N/A	#N/A	up
4.543_625.356	6.6673	0	0	1.6043	#N/A	C28 H58 N3 O6 P3	625.356	#N/A	#N/A	up
3.977_391.2104	6.736	0	0	1.6386	#N/A	C20 H29 N3 O5	391.21	#N/A	#N/A	up
4.755_458.2734	6.992	0	0	1.6575	#N/A	C21 H38 N4 O7	458.273	#N/A	#N/A	up
2.822_285.1684	7.1471	0	0	1.6307	Leu-gly-pro	C13 H23 N3 O4	285.168	C01833	#N/A	up
1.006_245.1371	7.188	0	0	1.6502	Leucylasparagine	C10 H19 N3 O4	245.137	#N/A	HMDB0028924	up
3.452_377.1947	8.1176	0	0	1.7103	#N/A	C19 H27 N3 O5	377.195	#N/A	#N/A	up
2.496_216.1471	10.1985	0	0	1.6894	Valylvaline	C10 H20 N2 O3	216.147	#N/A	HMDB0029140	up
4.193_485.2841	12.3013	0	0	1.866	#N/A	C22 H39 N5 O7	485.284	#N/A	#N/A	up
2.517_438.2223	12.5521	0	0	1.8598	#N/A	C20 H41 O4 P3	438.222	#N/A	#N/A	up
4.263_287.1842	12.8669	0	0	1.8313	#N/A	C13 H25 N3 O4	287.184	#N/A	#N/A	up
3.33_230.1627	13.1179	0	0	1.8723	Leu-val	C11 H22 N2 O3	230.163	#N/A	HMDB0028942	up
5.382_335.1843	13.3803	0	0	1.767	#N/A	C17 H25 N3 O4	335.184	#N/A	#N/A	up
4.255_621.2846	13.8642	0	0	1.8624	#N/A	C36 H50 N P3 S	621.285	#N/A	#N/A	up
4.131_244.1782	14.2173	0	0	1.8556	Leu-leu	C12 H24 N2 O3	244.178	C11332	#N/A	up
2.825_403.2427	14.902	0	0	1.9292	#N/A	C17 H33 N5 O6	403.243	#N/A	#N/A	up
5.962_569.3215	15.1734	0	0	1.8988	#N/A	C28 H48 N3 O7 P	569.322	#N/A	#N/A	up
3.997_417.2008	15.4095	0	0	1.781	#N/A	C20 H27 N5 O5	417.201	#N/A	#N/A	up
3.267_507.2433	15.84	0	0	1.9052	#N/A	C25 H39 N3 O4 P2	507.243	#N/A	#N/A	up
2.544_330.2264	17.8508	0	0	1.9494	#N/A	C17 H35 N2 P S	330.226	#N/A	#N/A	up
4.396_398.2526	19.0147	0	0	2.0107	#N/A	C19 H34 N4 O5	398.253	#N/A	#N/A	up
2.658_303.1791	19.748	0	0	1.9117	#N/A	C13 H25 N3 O5	303.179	#N/A	#N/A	up
3.996_317.1947	26.5085	0	0	2.0872	#N/A	C14 H27 N3 O5	317.195	#N/A	#N/A	up
0.632_198.9776	61.1128	0	0	2.4403	#N/A	C6 H2 Cl N3 O3	198.978	#N/A	#N/A	up

## Sheet: positive
Metabolite ID	ratio	t.test_p.value	t.test_p.value_BHcorrect	VIP	Name	Formula	Molecular.Weight	KEGG.ID	HMDB.ID	label
4.168_601.3014	0.0114	0	0	2.5306	#N/A	C23 H49 N5 O9 P2	601.301	#N/A	#N/A	down
3.772_280.1767	26.5791	0.0002	0.0006	2.4344	#N/A	C9 H25 N6 O2 P	280.177	#N/A	#N/A	up
2.974_445.2539	40.0991	0	0	2.3493	#N/A	C19 H35 N5 O7	445.254	#N/A	#N/A	up
8.852_440.3268	0.0199	0	0	2.3427	#N/A	C24 H44 N2 O5	440.327	#N/A	#N/A	down
2.902_445.2538	31.8984	0	0	2.2789	#N/A	C21 H40 N3 O3 P S	445.254	#N/A	#N/A	up
2.214_387.2119	50.7562	0	0	2.2682	#N/A	C16 H29 N5 O6	387.212	#N/A	#N/A	up
7.593_493.3984	0.0312	0	0	2.246	#N/A	C27 H51 N5 O3	493.398	#N/A	#N/A	down
4.954_599.3666	23.9434	0	0.0002	2.2452	#N/A	C27 H59 N3 O5 P2 S	599.367	#N/A	#N/A	up
7.565_449.3718	0.0314	0	0	2.2431	#N/A	C25 H47 N5 O2	449.372	#N/A	#N/A	down
1.17_306.9751	0.0301	0	0	2.2259	#N/A	C9 H12 N O3 P3 S	306.975	#N/A	#N/A	down
4.64_420.2354	23.737	0	0	2.2163	#N/A	C17 H36 N6 O2 S2	420.235	#N/A	#N/A	up
3.138_251.0655	0.0306	0	0	2.1773	#N/A	C9 H9 N5 O4	251.065	#N/A	#N/A	down
3.202_648.3264	30.1859	0	0	2.1712	(2r)-2-hydroxy-3-[(hydroxy{[(1s,2r,3r,4s,5s,6r)-2,3,4,5,6-pentahydroxycyclohexyl]oxy}phosphoryl)oxy]propyl (7z,10z,13z,16z)-7,10,13,16-docosatetraenoate	C31 H53 O12 P	648.326	#N/A	#N/A	up
4.171_601.5	0.0412	0	0	2.1255	#N/A	#N/A	601.5	#N/A	#N/A	down
2.996_732.4128	27.0707	0	0	2.1184	#N/A	C34 H60 N4 O13	732.413	#N/A	#N/A	up
4.165_601.344	19.3457	0.0001	0.0003	2.1154	#N/A	C24 H52 N5 O10 P	601.344	#N/A	#N/A	up
2.255_374.1069	0.0472	0	0	2.1101	#N/A	C13 H18 N4 O9	374.107	#N/A	#N/A	down
3.583_295.8409	41.4726	0	0.0002	2.1054	[similar to: microcystin-lr ; δmass: -698.7079 da]	#N/A	295.841	#N/A	#N/A	up
4.161_300.672	18.4793	0.0001	0.0003	2.0957	#N/A	#N/A	300.672	#N/A	#N/A	up
4.977_503.2752	21.5694	0	0	2.0897	Mycalamide a	C24 H41 N O10	503.275	C17008	#N/A	up
3.769_560.3538	22.9274	0	0	2.0894	Deferoxamine	C25 H48 N6 O8	560.354	C06940	HMDB0014884	up
4.155_347.2024	33.5399	0	0	2.0878	#N/A	C19 H29 N3 O S	347.202	#N/A	#N/A	up
5.234_576.2912	25.7534	0	0	2.0868	#N/A	C21 H51 N6 O4 P3 S	576.291	#N/A	#N/A	up
4.915_569.3213	21.6217	0	0.0001	2.0762	#N/A	C30 H43 N5 O6	569.321	#N/A	#N/A	up
4.286_487.301	20.5545	0	0	2.0754	#N/A	C20 H46 N3 O8 P	487.301	#N/A	#N/A	up
3.139_514.3233	18.6649	0	0.0002	2.0698	#N/A	C21 H46 N4 O10	514.323	#N/A	#N/A	up
2.759_424.1086	0.0555	0	0	2.0697	#N/A	C14 H24 N4 O7 S2	424.109	#N/A	#N/A	down
4.3_921.4807	21.8158	0	0	2.0675	#N/A	C41 H71 N5 O18	921.481	#N/A	#N/A	up
2.291_515.3076	21.6018	0	0	2.0653	#N/A	C20 H46 N5 O8 P	515.308	#N/A	#N/A	up
4.61_840.4477	20.8761	0	0	2.0475	#N/A	C41 H71 N4 O8 P3	840.448	#N/A	#N/A	up
4.385_444.7606	16.0657	0	0	2.045	#N/A	#N/A	444.761	#N/A	#N/A	up
2.756_507.2448	18.3994	0	0	2.0447	#N/A	C21 H37 N3 O11	507.245	#N/A	#N/A	up
4.046_285.1749	19.1507	0	0	2.0276	#N/A	#N/A	285.175	#N/A	#N/A	up
4.906_687.3789	21.5601	0	0	2.0215	#N/A	C33 H59 N3 O8 P2	687.379	#N/A	#N/A	up
3.5_352.1821	19.4109	0	0	2.0206	9-chloro-11?-hydroxy-17-methyltestosterone	C20 H29 Cl O3	352.182	C15400	#N/A	up
4.955_397.8576	16.3191	0	0.0001	2.019	#N/A	C3 H N2 O15 P3	397.858	#N/A	#N/A	up
4.625_398.2529	16.9927	0	0	2.0126	#N/A	C19 H34 N4 O5	398.253	#N/A	#N/A	up
3.138_383.1076	0.049	0	0	2.007	Succinyladenosine	C14 H17 N5 O8	383.108	#N/A	HMDB0000912	down
3.692_287.1005	0.0727	0	0	2.0069	Volkenin	C12 H17 N O7	287.101	C08344	#N/A	down
2.941_482.2857	13.9793	0.0001	0.0005	2.0013	Fusicoccin h	C26 H42 O8	482.286	C09093	#N/A	up
4.59_453.9101	16.4692	0	0	1.9961	#N/A	C5 H9 N6 O9 P3 S2	453.91	#N/A	#N/A	up
4.948_559.9853	38.7987	0.0001	0.0004	1.9954	#N/A	C21 H15 N4 O7 P3 S	559.985	#N/A	#N/A	up
2.813_372.2735	14.0099	0.0002	0.0006	1.995	#N/A	C18 H36 N4 O4	372.274	#N/A	#N/A	up
4.13_561.9616	15.9978	0	0	1.9942	#N/A	C19 H13 N6 O5 P3 S2	561.962	#N/A	#N/A	up
1.399_289.9725	0.0561	0	0	1.9881	#N/A	C H2 N6 O12	289.973	#N/A	#N/A	down
3.284_289.1638	19.5431	0	0	1.9834	#N/A	C12 H23 N3 O5	289.164	#N/A	#N/A	up
2.98_374.2164	11.9309	0.0005	0.0017	1.9829	#N/A	C16 H30 N4 O6	374.216	#N/A	#N/A	up
3.69_292.0559	0.0842	0	0	1.9794	#N/A	C10 H8 N6 O5	292.056	#N/A	#N/A	down
0.667_142.9811	0.0571	0	0	1.9787	#N/A	C2 H6 Cl N O2 S	142.981	#N/A	#N/A	down
4.152_378.2372	15.8565	0	0	1.9773	#N/A	C18 H30 N6 O3	378.237	#N/A	#N/A	up
4.948_819.465	15.8819	0	0	1.9736	#N/A	C38 H71 N5 O10 P2	819.465	#N/A	#N/A	up
4.136_500.7931	16.2816	0	0.0001	1.9709	#N/A	#N/A	500.793	#N/A	#N/A	up
5.549_511.3377	14.8565	0	0	1.9667	#N/A	C23 H50 N3 O7 P	511.338	#N/A	#N/A	up
4.136_500.2915	16.1352	0	0.0001	1.9631	#N/A	C19 H45 N6 O5 P S	500.291	#N/A	#N/A	up
7.537_405.3456	0.0711	0	0	1.9593	Hydrolyzed fumonisin b1	C22 H47 N O5	405.346	C19805	#N/A	down
2.915_278.1302	14.8428	0	0.0001	1.9547	(+/-)-pantetheine	C11 H22 N2 O4 S	278.13	C00831	HMDB0003426	up
5.408_515.3325	13.8534	0	0.0002	1.954	#N/A	C26 H50 N3 O3 P S	515.332	#N/A	#N/A	up
4.604_414.2843	13.3934	0.0002	0.0007	1.9536	#N/A	C20 H38 N4 O5	414.284	#N/A	#N/A	up
1.275_300.9885	0.0744	0	0	1.9521	#N/A	C6 H13 N3 O3 P2 S2	300.988	#N/A	#N/A	down
3.136_401.2386	12.7993	0.0001	0.0005	1.9497	#N/A	C15 H36 Cl N5 O5	401.239	#N/A	#N/A	up
5.232_503.9467	13.5552	0	0.0001	1.9458	#N/A	C5 H11 N6 O16 P3	503.947	#N/A	#N/A	up
4.042_472.2649	13.0279	0	0.0002	1.9437	#N/A	C19 H45 N4 O3 P S2	472.265	#N/A	#N/A	up
1.157_261.9777	0.0722	0	0	1.9385	#N/A	C4 H12 N2 O3 P2 S2	261.978	#N/A	#N/A	down
4.606_420.7263	12.613	0.0001	0.0005	1.9362	#N/A	#N/A	420.726	#N/A	#N/A	up
4.931_598.8499	13.3176	0	0.0001	1.9312	#N/A	C10 H8 N3 O17 P3 S2	598.85	#N/A	#N/A	up
4.634_421.2523	14.3446	0	0	1.9291	#N/A	#N/A	421.252	#N/A	#N/A	up
4.592_454.2452	14.6814	0	0	1.9286	#N/A	C18 H38 N4 O7 S	454.245	#N/A	#N/A	up
2.855_218.0727	0.0492	0	0.0001	1.9265	Cys-pro	C8 H14 N2 O3 S	218.073	#N/A	HMDB0028783	down
3.126_390.2266	13.7383	0	0.0001	1.9257	Rehmaionoside a	C19 H34 O8	390.227	C17450	#N/A	up
3.779_576.8051	14.395	0	0	1.9238	#N/A	#N/A	576.805	#N/A	#N/A	up
3.506_488.2598	11.4932	0.0001	0.0003	1.9228	#N/A	C20 H36 N6 O8	488.26	#N/A	#N/A	up
4.607_420.2245	12.0425	0.0002	0.0007	1.9217	Hexoprenaline	C22 H32 N2 O6	420.224	#N/A	#N/A	up
4.633_420.7509	13.5781	0	0	1.9184	#N/A	#N/A	420.751	#N/A	#N/A	up
2.113_293.0949	11.4002	0.0001	0.0005	1.9175	#N/A	#N/A	293.095	#N/A	#N/A	up
3.646_372.2067	13.3779	0	0.0001	1.9154	#N/A	C12 H33 N6 O3 P S	372.207	#N/A	#N/A	up
3.68_358.6499	0.0715	0	0	1.915	#N/A	#N/A	358.65	#N/A	#N/A	down
3.779_486.2811	11.4718	0.0002	0.0007	1.915	(2s)-3-(beta-d-galactopyranosyloxy)-2-hydroxypropyl (7z,10z,13z)-7,10,13-hexadecatrienoate	C25 H42 O9	486.281	#N/A	#N/A	up
5.758_537.3536	11.7317	0	0	1.9042	#N/A	C25 H52 N3 O7 P	537.354	#N/A	#N/A	up
4.209_293.1902	20.8832	0	0.0001	1.9024	Amitraz	C19 H23 N3	293.19	C10995	#N/A	up
5.008_304.1584	17.3914	0	0.0001	1.9015	#N/A	C12 H26 N4 O P2	304.158	#N/A	#N/A	up
4.667_361.2219	11.0968	0	0	1.8948	#N/A	C16 H31 N3 O6	361.222	#N/A	#N/A	up
2.894_287.1844	13.9719	0	0.0002	1.8937	#N/A	C13 H25 N3 O4	287.184	#N/A	#N/A	up
1.397_320.9908	0.069	0	0.0001	1.8931	Cgh2466	C14 H9 Cl2 N3 S	320.991	C14128	#N/A	down
9.167_481.4135	0.062	0	0	1.8901	#N/A	C29 H55 N O4	481.413	#N/A	#N/A	down
4.074_538.197	12.1073	0	0	1.8868	Z-punaglandin 3 acetate	C27 H35 Cl O9	538.197	#N/A	#N/A	up
3.203_487.3125	11.5767	0	0.0001	1.8844	#N/A	C19 H46 N5 O7 P	487.312	#N/A	#N/A	up
2.087_159.0536	9.878	0	0	1.88	4-methyleneglutamic acid	C6 H9 N O4	159.054	#N/A	HMDB0029433	up
3.108_219.1296	17.46	0	0.0002	1.8777	Pentahomomethionine	C10 H21 N O2 S	219.13	C17229	#N/A	up
4.962_529.7595	12.3555	0	0	1.8768	#N/A	#N/A	529.76	#N/A	#N/A	up
2.473_298.1762	11.2311	0.0002	0.0009	1.8767	[similar to: l-glutathione (reduced); δmass: -8.9076 da]	#N/A	298.176	#N/A	#N/A	up
5.074_414.2267	11.6424	0	0	1.8749	Tentoxin	C22 H30 N4 O4	414.227	C08441	#N/A	up
4.964_530.2609	11.9373	0	0	1.8651	#N/A	#N/A	530.261	#N/A	#N/A	up
2.812_259.1896	12.0252	0	0.0001	1.8634	Lys-leu	C12 H25 N3 O3	259.19	#N/A	#N/A	up
3.005_315.1858	16.9385	0	0.0001	1.8611	#N/A	#N/A	315.186	#N/A	#N/A	up
4.074_485.2854	10.8949	0	0	1.857	#N/A	C22 H39 N5 O7	485.285	#N/A	#N/A	up
4.049_304.1059	9.149	0.0074	0.0166	1.8528	Indoleacetyl glutamic acid	C15 H16 N2 O5	304.106	#N/A	#N/A	up
3.531_313.0845	0.1002	0	0.0002	1.8522	#N/A	C11 H15 N5 O4 S	313.084	#N/A	#N/A	down
4.059_569.2234	21.854	0.0001	0.0005	1.8518	Aclacinomycin t	C30 H35 N O10	569.223	C18634	#N/A	up
2.82_198.1735	14.688	0	0	1.8516	2209526	C11 H22 N2 O	198.173	C19109	#N/A	up
4.693_339.2157	23.7341	0.0001	0.0004	1.8505	#N/A	C15 H34 N O5 P	339.216	#N/A	#N/A	up
4.783_512.8039	11.4681	0	0	1.8504	#N/A	C7 H2 N O16 P3 S2	512.804	#N/A	#N/A	up
3.584_381.1973	9.9454	0	0	1.8434	#N/A	#N/A	381.197	#N/A	#N/A	up
4.59_475.7374	18.3782	0.0001	0.0003	1.8428	#N/A	#N/A	475.737	#N/A	#N/A	up
3.938_425.2639	10.9363	0	0.0001	1.8397	#N/A	C18 H40 N3 O6 P	425.264	#N/A	#N/A	up
3.458_846.4944	14.3916	0.0001	0.0003	1.8395	#N/A	C37 H75 N4 O15 P	846.494	#N/A	#N/A	up
4.943_558.9597	11.1569	0	0	1.8369	#N/A	C18 H16 N3 O8 P3 S2	558.96	#N/A	#N/A	up
4.331_358.2216	11.331	0	0.0001	1.8341	#N/A	C16 H30 N4 O5	358.222	#N/A	#N/A	up
3.746_471.27	10.2609	0.0001	0.0003	1.8294	#N/A	C21 H37 N5 O7	471.27	#N/A	#N/A	up
5.469_499.3376	8.5644	0.0004	0.0015	1.8273	#N/A	C24 H45 N5 O6	499.338	#N/A	#N/A	up
3.19_230.1632	11.3022	0	0.0001	1.8265	Leu-val	C11 H22 N2 O3	230.163	#N/A	HMDB0028942	up
4.937_305.1738	37.9933	0.0006	0.002	1.8264	#N/A	C16 H23 N3 O3	305.174	#N/A	#N/A	up
2.938_369.2012	9.9513	0.0001	0.0004	1.8263	#N/A	C15 H31 N O9	369.201	#N/A	#N/A	up
1.859_191.0795	0.0939	0	0	1.8261	2-amino-2,3,7-trideoxy-d-lyxo-hept-6-ulosonic acid	C7 H13 N O5	191.079	C16850	#N/A	down
4.503_317.195	13.4361	0	0	1.8227	#N/A	C14 H27 N3 O5	317.195	#N/A	#N/A	up
2.889_316.1746	10.3412	0.0001	0.0003	1.8206	#N/A	C13 H24 N4 O5	316.175	#N/A	#N/A	up
4.767_419.2534	11.1904	0	0.0001	1.818	#N/A	C19 H38 N3 O5 P	419.253	#N/A	#N/A	up
4.337_350.1936	12.7478	0	0	1.8174	Methyl 9-(alpha-d-galactosyloxy)nonanoate	C16 H30 O8	350.194	#N/A	#N/A	up
1.772_350.1693	0.0968	0	0	1.8171	#N/A	C16 H33 O2 P3	350.169	#N/A	#N/A	down
3.747_409.7122	10.2823	0	0	1.8149	#N/A	#N/A	409.712	#N/A	#N/A	up
2.109_292.0908	8.9939	0	0	1.8139	Ethylenediaminetetraacetic acid	C10 H16 N2 O8	292.091	C00284	HMDB0015109	up
5.226_510.9396	10.1262	0	0	1.8119	#N/A	C9 H10 N3 O18 P S	510.94	#N/A	#N/A	up
4.044_287.1845	10.7517	0	0.0001	1.8115	#N/A	C13 H25 N3 O4	287.185	#N/A	#N/A	up
3.196_693.3799	9.847	0	0.0002	1.8114	#N/A	C34 H57 N5 O6 P2	693.38	#N/A	#N/A	up
5.955_608.3892	13.5564	0	0	1.8058	#N/A	C28 H57 N4 O8 P	608.389	#N/A	#N/A	up
3.386_212.03	0.0935	0	0	1.8042	#N/A	C5 H4 N6 O4	212.03	#N/A	#N/A	down
9.259_579.3345	0.1131	0	0	1.8039	#N/A	C31 H50 N O7 P	579.335	#N/A	#N/A	down
0.632_184.9834	7.8139	0	0	1.8004	#N/A	C3 H9 N O2 P2 S	184.983	#N/A	#N/A	up
3.108_388.2321	12.2118	0.0001	0.0004	1.8004	#N/A	C17 H32 N4 O6	388.232	#N/A	#N/A	up
4.331_241.1428	11.0449	0	0	1.7985	#N/A	C11 H19 N3 O3	241.143	#N/A	#N/A	up
3.125_368.175	9.5775	0	0.0001	1.7975	Arildone	C20 H29 Cl O4	368.175	D02984	HMDB0248594	up
5.154_651.8797	10.429	0	0	1.7973	#N/A	C22 H3 N6 O11 P3 S	651.88	#N/A	#N/A	up
3.741_419.1808	11.0966	0	0	1.7952	#N/A	C17 H30 N3 O7 P	419.181	#N/A	#N/A	up
3.837_317.1774	9.9513	0	0	1.7934	#N/A	C14 H29 N3 O P2	317.177	#N/A	#N/A	up
1.91_203.1275	12.7882	0	0.0001	1.7925	Gly-lys	C8 H17 N3 O3	203.127	#N/A	HMDB0028846	up
3.379_404.227	9.7754	0.0001	0.0003	1.7906	H3hp-do3a	C17 H32 N4 O7	404.227	D03320	#N/A	up
2.1_303.1799	15.9705	0.0001	0.0004	1.7896	#N/A	C13 H25 N3 O5	303.18	#N/A	#N/A	up
3.809_391.2508	8.1894	0.0002	0.0009	1.7863	Fenretinide	C26 H33 N O2	391.251	#N/A	#N/A	up
4.103_285.1927	8.6841	0.0002	0.0008	1.7837	(2e)-octenoylcarnitine	C15 H27 N O4	285.193	#N/A	#N/A	up
2.703_392.1698	8.8399	0	0	1.7832	#N/A	C10 H30 N6 O6 P2	392.17	#N/A	#N/A	up
5.26_472.7772	10.9641	0	0	1.7831	#N/A	#N/A	472.777	#N/A	#N/A	up
4.12_426.2478	16.3022	0.0003	0.001	1.7822	#N/A	C20 H34 N4 O6	426.248	#N/A	#N/A	up
1.105_218.0905	0.1086	0	0	1.7762	Mfcd00037215	C8 H14 N2 O5	218.09	#N/A	HMDB0006248	down
4.8_361.2001	7.5157	0	0.0001	1.7729	Semagacestat	C19 H27 N3 O4	361.2	#N/A	#N/A	up
1.776_219.0748	0.1061	0	0	1.7724	O-succinyl-l-homoserine	C8 H13 N O6	219.075	C01118	#N/A	down
5.27_671.1931	8.4217	0.0093	0.0203	1.7704	#N/A	C29 H44 N3 O5 P3 S2	671.193	#N/A	#N/A	up
5.263_397.7609	8.698	0	0	1.7693	#N/A	#N/A	397.761	#N/A	#N/A	up
3.803_487.3123	10.1816	0	0.0001	1.7692	#N/A	C20 H45 N3 O10	487.312	#N/A	#N/A	up
1.266_429.0229	0.1167	0	0	1.7691	#N/A	C6 H18 N5 O11 P3	429.023	#N/A	#N/A	down
4.045_142.1109	9.8084	0	0	1.7658	#N/A	C7 H14 N2 O	142.111	#N/A	#N/A	up
1.143_351.0013	0.1279	0	0	1.7651	#N/A	#N/A	351.001	#N/A	#N/A	down
4.891_386.7216	13.6586	0	0.0001	1.7649	#N/A	#N/A	386.722	#N/A	#N/A	up
4.368_295.1713	9.6886	0	0	1.7648	#N/A	C15 H25 N3 O S	295.171	#N/A	#N/A	up
5.231_1001.5757	9.2227	0	0.0001	1.7642	#N/A	C45 H90 N5 O13 P3	1001.58	#N/A	#N/A	up
3.652_425.2273	9.3702	0.0001	0.0006	1.7636	#N/A	C18 H35 N O10	425.227	#N/A	#N/A	up
2.991_351.8574	9.8376	0	0	1.7634	#N/A	#N/A	351.857	#N/A	#N/A	up
3.101_200.1403	8.6903	0.0001	0.0003	1.7628	Mfcd00093300	C11 H20 O3	200.14	#N/A	#N/A	up
9.029_479.3979	0.1053	0	0	1.7617	(13z,16z)-docosadienoylcarnitine	C29 H53 N O4	479.398	#N/A	#N/A	down
1.164_438.2228	11.853	0	0.0002	1.7614	#N/A	C18 H34 N2 O10	438.223	#N/A	#N/A	up
2.356_237.1225	9.3301	0	0	1.7601	#N/A	#N/A	237.123	#N/A	#N/A	up
4.479_529.7816	9.0409	0	0.0001	1.7567	#N/A	#N/A	529.782	#N/A	#N/A	up
4.162_551.3442	8.2396	0.0002	0.0007	1.7555	#N/A	C28 H50 N5 O2 P S	551.344	#N/A	#N/A	up
5.369_357.2626	10.7297	0	0	1.7544	Leucyl-leucyl-norleucine	C18 H35 N3 O4	357.263	C11328	#N/A	up
1.901_172.1216	10.7935	0	0	1.7535	#N/A	C8 H16 N2 O2	172.122	#N/A	#N/A	up
3.523_388.2321	10.0422	0.0001	0.0004	1.7517	#N/A	C17 H32 N4 O6	388.232	#N/A	#N/A	up
5.961_304.1947	11.3376	0	0	1.7482	3697	C21 H24 N2	304.195	#N/A	#N/A	up
4.213_313.1426	11.7517	0	0.0002	1.7479	#N/A	C17 H19 N3 O3	313.143	#N/A	#N/A	up
3.731_310.1762	8.7541	0.0001	0.0005	1.7479	#N/A	#N/A	310.176	#N/A	#N/A	up
4.784_512.302	9.243	0	0	1.7458	#N/A	C20 H46 N6 O5 P2	512.302	#N/A	#N/A	up
3.69_377.195	7.942	0	0	1.7423	#N/A	C19 H27 N3 O5	377.195	#N/A	#N/A	up
2.894_308.0992	6.7947	0.0031	0.0079	1.7419	#N/A	#N/A	308.099	#N/A	#N/A	up
3.934_244.1789	9.9421	0	0	1.7405	Leu-leu	C12 H24 N2 O3	244.179	C11332	#N/A	up
4.884_393.1535	0.1093	0	0	1.7389	#N/A	C16 H28 N O8 P	393.154	#N/A	#N/A	down
2.619_471.2333	0.1202	0	0	1.7385	#N/A	C20 H33 N5 O8	471.233	#N/A	#N/A	down
2.391_488.26	8.1314	0.0002	0.0006	1.7369	#N/A	C18 H41 N4 O9 P	488.26	#N/A	#N/A	up
3.364_740.2461	8.8844	0	0.0001	1.735	#N/A	C25 H48 N4 O17 S2	740.246	#N/A	#N/A	up
1.594_314.0725	14.0633	0.0045	0.0109	1.7336	Valdecoxib	C16 H14 N2 O3 S	314.072	C21552	HMDB0005033	up
2.188_202.042	0.071	0.0001	0.0005	1.7317	#N/A	C7 H10 N2 O3 S	202.042	#N/A	#N/A	down
1.272_330.2266	10.6857	0	0.0001	1.7296	#N/A	C17 H35 N2 P S	330.227	#N/A	#N/A	up
0.751_149.0513	0.1905	0.0032	0.0083	1.7296	Methionine	C5 H11 N O2 S	149.051	C01733	HMDB0033951	down
3.36_203.1293	8.7033	0	0	1.7273	[similar to: dl-tryptophan; δmass: -0.9605 da]	#N/A	203.129	#N/A	#N/A	up
3.72_431.2383	7.9994	0.0001	0.0004	1.7263	#N/A	C18 H33 N5 O7	431.238	#N/A	#N/A	up
4.393_329.2313	9.7753	0	0	1.7256	#N/A	C16 H31 N3 O4	329.231	#N/A	#N/A	up
3.043_243.1584	8.6436	0	0	1.7214	Lys-pro	C11 H21 N3 O3	243.158	#N/A	#N/A	up
3.207_592.2352	9.859	0.0001	0.0004	1.7212	#N/A	C21 H45 N4 O9 P S2	592.235	#N/A	#N/A	up
5.187_343.247	10.0677	0	0	1.718	#N/A	C17 H33 N3 O4	343.247	#N/A	#N/A	up
3.953_448.2357	8.2813	0	0	1.7177	[similar to: dl-tryptophan; δmass: 244.1458 da]	#N/A	448.236	#N/A	#N/A	up
4.023_308.1309	12.0643	0.0046	0.0111	1.7167	#N/A	C14 H20 N4 O2 S	308.131	#N/A	#N/A	up
3.506_326.1411	0.0205	0.0054	0.0127	1.7167	#N/A	C14 H22 N4 O3 S	326.141	#N/A	#N/A	down
4.833_343.2471	8.8643	0	0	1.7147	#N/A	C17 H33 N3 O4	343.247	#N/A	#N/A	up
6.428_346.1562	0.0859	0.0002	0.0007	1.7127	#N/A	C16 H22 N6 O S	346.156	#N/A	#N/A	down
9.581_380.3078	0.1216	0	0	1.7111	Pentalinonsterol	C27 H40 O	380.308	#N/A	#N/A	down
3.88_431.2491	8.4567	0	0	1.7085	#N/A	C15 H38 N5 O7 P	431.249	#N/A	#N/A	up
3.525_283.1448	7.4287	0	0	1.7053	[similar to: microcystin ly; δmass: -718.3662 da]	#N/A	283.145	#N/A	#N/A	up
11.098_366.3286	0.0895	0	0	1.7041	#N/A	C27 H42	366.329	#N/A	#N/A	down
2.609_580.2971	7.0566	0	0	1.7034	#N/A	C24 H44 N4 O12	580.297	#N/A	#N/A	up
3.95_184.0714	0.0616	0.0003	0.0011	1.7025	#N/A	C5 H8 N6 O2	184.071	#N/A	#N/A	down
2.966_291.1563	7.6816	0	0	1.6992	#N/A	#N/A	291.156	#N/A	#N/A	up
0.66_146.997	0.1334	0	0	1.699	[similar to: l-glutamic acid; δmass: -0.0562 da]	#N/A	146.997	#N/A	#N/A	down
3.402_175.067	0.1519	0.0025	0.0067	1.6979	#N/A	C7 H13 N O2 S	175.067	#N/A	#N/A	down
4.259_452.1765	6.6668	0.0028	0.0072	1.6977	Clocortolone acetate	C24 H30 Cl F O5	452.176	#N/A	#N/A	up
3.833_270.1693	8.0528	0	0	1.6965	#N/A	#N/A	270.169	#N/A	#N/A	up
4.271_402.2479	6.9306	0.0004	0.0013	1.6962	(5e)-2,10-diamino-5-{[(5-amino-5-carboxypentyl)amino]methyl}-5-undecenedioic acid (non-preferred name)	C18 H34 N4 O6	402.248	#N/A	HMDB0030407	up
3.76_571.3342	7.5707	0	0	1.6957	#N/A	C26 H56 N O6 P3	571.334	#N/A	#N/A	up
1.135_114.032	0.1494	0	0	1.6955	4-hydroxy-5-methylfuran-3(2h)-one	C5 H6 O3	114.032	#N/A	HMDB0031859	down
4.262_498.7606	7.5887	0	0.0001	1.6953	#N/A	#N/A	498.761	#N/A	#N/A	up
0.696_177.064	0.1318	0	0	1.6901	(2s,4s)-4-amino-2-hydroxy-2-methylpentanedioic acid	C6 H11 N O5	177.064	C06034	#N/A	down
5.681_423.1465	0.1193	0.0001	0.0005	1.688	#N/A	C17 H30 N O7 P S	423.147	#N/A	#N/A	down
4.343_625.3542	7.6376	0	0	1.6876	#N/A	C30 H53 N5 O5 P2	625.354	#N/A	#N/A	up
2.36_402.2227	8.3976	0	0	1.6866	Spiroxasone	C24 H34 O3 S	402.223	#N/A	#N/A	up
2.834_293.8444	8.2673	0	0	1.6856	[similar to: anabasine; δmass: 131.7287 da]	#N/A	293.844	#N/A	#N/A	up
4.231_254.0831	0.154	0.0008	0.0024	1.6815	#N/A	C9 H20 O4 P2	254.083	#N/A	#N/A	down
3.4_158.0405	0.1525	0.0025	0.0067	1.6809	2-methyl-3-thioacetoxy-4,5-dihydrofuran	C7 H10 O2 S	158.041	#N/A	HMDB0037786	down
4.504_417.2012	10.3793	0	0.0001	1.6808	#N/A	C20 H27 N5 O5	417.201	#N/A	#N/A	up
4.343_565.2458	0.1405	0	0	1.6803	#N/A	C18 H39 N5 O15	565.246	#N/A	#N/A	down
2.52_216.1476	8.721	0	0	1.6801	Valylvaline	C10 H20 N2 O3	216.148	#N/A	HMDB0029140	up
4.259_226.0883	6.5538	0.0026	0.007	1.6797	#N/A	C9 H14 N4 O S	226.088	#N/A	#N/A	up
3.978_490.2181	7.1314	0	0.0001	1.6796	Beta-d-glucosyl crocetin	C26 H34 O9	490.218	C19867	#N/A	up
2.862_374.2164	7.6042	0	0.0001	1.6795	#N/A	C16 H30 N4 O6	374.216	#N/A	#N/A	up
2.9_403.1854	10.178	0	0.0001	1.6788	#N/A	C19 H25 N5 O5	403.185	#N/A	#N/A	up
2.275_246.068	0.0872	0.0006	0.002	1.6778	Zifrosilone	C11 H13 F3 O Si	246.068	#N/A	#N/A	down
4.174_403.1413	0.1386	0	0	1.6776	#N/A	C16 H25 N3 O7 S	403.141	#N/A	#N/A	down
3.476_416.7435	6.8101	0	0	1.6769	#N/A	#N/A	416.743	#N/A	#N/A	up
5.215_237.1003	0.1464	0	0	1.6735	Ethopabate	C12 H15 N O4	237.1	D08916	#N/A	down
6.189_892.4688	7.1329	0	0.0001	1.6731	#N/A	C52 H69 N4 O5 P S	892.469	#N/A	#N/A	up
4.423_592.2859	7.64	0	0.0002	1.6728	#N/A	C27 H40 N6 O9	592.286	#N/A	#N/A	up
3.198_467.213	7.4534	0	0	1.6724	#N/A	C18 H38 N5 O3 P S2	467.213	#N/A	#N/A	up
1.158_118.0268	0.1582	0	0	1.6719	Succinic acid	C4 H6 O4	118.027	C00042	HMDB0000254	down
9.969_364.2953	0.1378	0	0	1.6708	#N/A	C19 H36 N6 O	364.295	#N/A	#N/A	down
3.263_459.233	6.9354	0	0.0001	1.6706	#N/A	C17 H38 N3 O9 P	459.233	#N/A	#N/A	up
4.442_476.9118	7.3749	0	0	1.6705	#N/A	#N/A	476.912	#N/A	#N/A	up
4.119_391.2108	6.757	0	0	1.6704	#N/A	C20 H29 N3 O5	391.211	#N/A	#N/A	up
5.553_203.0983	0.1117	0.0017	0.0047	1.6695	#N/A	C9 H17 N O2 S	203.098	#N/A	#N/A	down
2.814_280.1423	8.0358	0	0	1.6682	Mfcd02728197	C14 H20 N2 O4	280.142	#N/A	#N/A	up
1.139_100.0162	0.1581	0	0	1.6664	Succinic anhydride	C4 H4 O3	100.016	C19524	HMDB0032523	down
3.473_473.2488	7.2123	0	0.0001	1.6653	#N/A	C20 H35 N5 O8	473.249	#N/A	#N/A	up
9.293_348.2277	0.0949	0	0.0002	1.6649	#N/A	C18 H39 P3	348.228	#N/A	#N/A	down
1.133_140.0088	0.18	0	0	1.6624	[similar to: nandrolone glucuronide; δmass: -310.2165 da]	#N/A	140.009	#N/A	#N/A	down
4.771_508.2656	7.7011	0	0	1.6618	Methyl (5z,9alpha,11alpha,13e,15s)-9,11,15-triacetoxy-18-oxoprosta-5,13-dien-1-oate	C27 H40 O9	508.266	#N/A	#N/A	up
1.043_287.1955	7.7387	0.0001	0.0006	1.6617	Arg-leu	C12 H25 N5 O3	287.195	#N/A	#N/A	up
3.073_562.3116	6.2564	0	0	1.6613	(1s)-1-[(1s,2r,3s,4'r,5r,6s,7r,8s,9r,12r)-2,8-dihydroxy-12-isopropenyl-7-methyl-5',11-dioxodihydro-3'h-spiro[4,10-dioxatetracyclo[7.2.1.0~2,7~.0~3,5~]dodecane-6,2'-furan]-4'-yl]ethyl laurate	C31 H46 O9	562.312	#N/A	#N/A	up
4.142_391.2247	7.4163	0.0001	0.0005	1.6604	#N/A	#N/A	391.225	#N/A	#N/A	up
3.34_337.1637	6.8316	0	0	1.6593	#N/A	C16 H23 N3 O5	337.164	#N/A	#N/A	up
3.039_276.1018	7.6932	0.0004	0.0015	1.6593	#N/A	C4 H16 N6 O8	276.102	#N/A	#N/A	up
2.778_317.195	7.9957	0	0.0001	1.6575	#N/A	C14 H27 N3 O5	317.195	#N/A	#N/A	up
4.238_143.0949	0.1416	0	0	1.656	Dl-stachydrine	C7 H13 N O2	143.095	#N/A	#N/A	down
2.727_384.2484	6.8777	0	0	1.6559	#N/A	C17 H32 N6 O4	384.248	#N/A	#N/A	up
4.111_677.3372	6.1721	0	0	1.6554	#N/A	C29 H52 N5 O11 P	677.337	#N/A	#N/A	up
3.921_433.158	6.8104	0.0004	0.0015	1.6552	#N/A	#N/A	433.158	#N/A	#N/A	up
4.435_543.1831	8.044	0.0014	0.004	1.6549	#N/A	C24 H38 N3 O3 P S3	543.183	#N/A	#N/A	up
4.28_464.1402	5.6542	0.0042	0.0104	1.6548	#N/A	C17 H28 N4 O7 S2	464.14	#N/A	#N/A	up
2.823_471.2325	0.1373	0	0	1.6541	#N/A	C20 H33 N5 O8	471.233	#N/A	#N/A	down
8.248_431.2309	0.1601	0	0	1.6525	#N/A	C24 H33 N O6	431.231	#N/A	#N/A	down
1.496_259.1532	11.0168	0.0001	0.0004	1.6525	Leu-gln	C11 H21 N3 O4	259.153	#N/A	HMDB0028927	up
3.356_526.2759	9.7	0.0001	0.0004	1.6524	#N/A	C23 H38 N6 O8	526.276	#N/A	#N/A	up
5.41_460.2537	6.581	0	0.0001	1.6517	#N/A	C22 H41 N2 O4 P S	460.254	#N/A	#N/A	up
3.385_301.2	7.0457	0	0.0001	1.6503	#N/A	C14 H27 N3 O4	301.2	#N/A	#N/A	up
4.92_242.1419	15.3593	0.0036	0.0091	1.6486	Huperzine	C15 H18 N2 O	242.142	C09897	#N/A	up
2.61_289.1639	8.7964	0	0.0001	1.6482	#N/A	C12 H23 N3 O5	289.164	#N/A	#N/A	up
4.904_534.3272	7.3393	0	0	1.6455	#N/A	C24 H46 N4 O9	534.327	#N/A	#N/A	up
5.552_186.0718	0.1128	0.0015	0.0043	1.6438	#N/A	C9 H14 O2 S	186.072	#N/A	#N/A	down
4.54_627.3698	7.0223	0	0.0001	1.6435	Bemotrizinol	C38 H49 N3 O5	627.37	#N/A	#N/A	up
4.395_618.2314	9.943	0.0001	0.0003	1.6417	#N/A	C24 H40 N6 O9 P2	618.231	#N/A	#N/A	up
10.061_396.2335	0.1427	0	0	1.641	#N/A	C22 H38 O2 P2	396.233	#N/A	#N/A	down
4.229_377.1352	6.9138	0.0001	0.0003	1.6404	Lasmiditan	C19 H18 F3 N3 O2	377.135	#N/A	#N/A	up
3.405_537.1935	7.9088	0.0021	0.0056	1.6371	#N/A	C21 H36 N3 O9 P S	537.193	#N/A	#N/A	up
11.472_409.7252	0.1572	0	0	1.6359	#N/A	#N/A	409.725	#N/A	#N/A	down
4.189_678.321	6.0781	0	0	1.6354	#N/A	C33 H51 N4 O7 P S	678.321	#N/A	#N/A	up
2.87_365.206	6.227	0	0	1.6354	6-amino-2-methyl-2-heptanyl (1,3-dimethyl-2,6-dioxo-1,2,3,6-tetrahydro-7h-purin-7-yl)acetate	C17 H27 N5 O4	365.206	#N/A	#N/A	up
5.698_328.1456	0.122	0.0003	0.0012	1.634	Tiapride	C15 H24 N2 O4 S	328.146	#N/A	HMDB0042039	down
3.698_446.2166	8.5842	0	0.0002	1.6327	#N/A	C22 H30 N4 O6	446.217	#N/A	#N/A	up
2.991_352.1919	7.4929	0	0	1.6305	Clidinium	C22 H26 N O3	352.192	C07853	HMDB0014909	up
3.358_497.333	7.3909	0	0.0001	1.63	#N/A	C22 H47 N3 O9	497.333	#N/A	#N/A	up
4.579_418.1852	6.4212	0.0001	0.0005	1.6299	#N/A	C22 H31 N2 O2 P S	418.185	#N/A	#N/A	up
0.618_749.7763	0.0934	0.0005	0.0015	1.6299	#N/A	C12 H9 N4 O18 P3 S5	749.776	#N/A	#N/A	down
2.733_468.2336	6.3176	0	0	1.6295	#N/A	C19 H41 N4 O3 P S2	468.234	#N/A	#N/A	up
2.419_360.1909	6.5204	0.0003	0.0011	1.6286	Arg-trp	C17 H24 N6 O3	360.191	#N/A	#N/A	up
5.231_375.2158	6.057	0	0	1.6281	#N/A	C20 H29 N3 O4	375.216	#N/A	#N/A	up
2.966_367.8657	6.1007	0.0001	0.0005	1.6281	#N/A	#N/A	367.866	#N/A	#N/A	up
8.337_421.3192	0.1766	0	0	1.6275	(4s)-4-[(9z,12z,15z)-9,12,15-octadecatrienoyloxy]-4-(trimethylammonio)butanoate	C25 H43 N O4	421.319	#N/A	#N/A	down
4.899_488.2487	5.8676	0	0	1.6274	#N/A	C17 H42 N6 O4 P2 S	488.249	#N/A	#N/A	up
3.629_407.7194	6.2818	0.0001	0.0004	1.6236	#N/A	#N/A	407.719	#N/A	#N/A	up
9.575_199.1591	0.1523	0	0	1.6213	#N/A	#N/A	199.159	#N/A	#N/A	down
4.174_512.2599	6.5062	0.0003	0.0012	1.6206	#N/A	C20 H41 N4 O9 P	512.26	#N/A	#N/A	up
3.434_309.1562	6.2993	0.0002	0.0009	1.6183	Metixene	C20 H23 N S	309.156	#N/A	HMDB0014484	up
5.759_527.3114	9.2758	0.0001	0.0004	1.6179	#N/A	C28 H41 N5 O5	527.311	#N/A	#N/A	up
5.134_335.1845	8.0946	0	0	1.6178	#N/A	C17 H25 N3 O4	335.185	#N/A	#N/A	up
4.215_357.2011	5.7516	0.0002	0.0007	1.6163	E-64	C15 H27 N5 O5	357.201	C01341	#N/A	up
2.449_271.1535	5.5668	0	0	1.6157	#N/A	C12 H21 N3 O4	271.154	#N/A	#N/A	up
3.962_387.2135	6.0055	0.0001	0.0005	1.6157	#N/A	C13 H33 N5 O6 S	387.214	#N/A	#N/A	up
3.015_316.1746	6.9909	0	0.0001	1.6146	#N/A	C13 H24 N4 O5	316.175	#N/A	#N/A	up
5.089_345.2263	7.4203	0	0	1.6135	#N/A	C16 H31 N3 O5	345.226	#N/A	#N/A	up
3.147_564.2039	9.0723	0.0009	0.0028	1.6117	Kanamycin a 3'-phosphate	C18 H37 N4 O14 P	564.204	C03281	#N/A	up
4.239_189.1004	0.1531	0	0	1.6111	(+)-castanospermine	C8 H15 N O4	189.1	C02256	#N/A	down
3.271_802.262	6.4868	0	0.0002	1.6111	#N/A	C38 H46 N2 O15 S	802.262	#N/A	#N/A	up
4.111_365.1246	5.3088	0	0	1.606	#N/A	C8 H25 N5 O7 P2	365.125	#N/A	#N/A	up
4.908_587.2955	6.2089	0	0	1.6039	#N/A	C29 H41 N5 O8	587.295	#N/A	#N/A	up
0.617_545.817	0.1013	0.0004	0.0014	1.6026	#N/A	C5 H4 N6 O13 P2 S4	545.817	#N/A	#N/A	down
3.072_381.2376	5.0928	0	0	1.602	#N/A	C16 H36 N3 O5 P	381.238	#N/A	#N/A	up
0.684_193.643	5.7316	0	0	1.602	#N/A	#N/A	193.643	#N/A	#N/A	up
2.884_374.2164	6.461	0.0001	0.0003	1.6006	#N/A	C16 H30 N4 O6	374.216	#N/A	#N/A	up
8.959_453.382	0.1602	0	0	1.5991	(11z)-eicoseneoylcarnitine	C27 H51 N O4	453.382	#N/A	#N/A	down
6.418_217.1139	0.1096	0.0021	0.0058	1.5985	#N/A	C10 H19 N O2 S	217.114	#N/A	#N/A	down
7.111_231.1295	0.1186	0.0026	0.0069	1.5981	#N/A	C11 H21 N O2 S	231.13	#N/A	#N/A	down
8.525_273.1763	0.1064	0.0057	0.0133	1.5981	#N/A	C14 H27 N O2 S	273.176	#N/A	#N/A	down
5.104_157.1106	0.1723	0	0	1.5978	Tranexamic acid	C8 H15 N O2	157.111	C12535	HMDB0014447	down
8.143_259.1608	0.1073	0.0054	0.0129	1.5978	#N/A	C13 H25 N O2 S	259.161	#N/A	#N/A	down
3.056_554.1829	6.7352	0.0022	0.006	1.5949	#N/A	C21 H39 N4 O5 P S3	554.183	#N/A	#N/A	up
4.175_504.223	5.6379	0.0003	0.0012	1.5939	#N/A	C20 H42 O10 P2	504.223	#N/A	#N/A	up
4.596_475.2357	6.714	0	0	1.5937	#N/A	C17 H37 N3 O12	475.236	#N/A	#N/A	up
4.131_392.1276	6.341	0.0003	0.0012	1.593	Dehydrodeguelin	C23 H20 O6	392.128	#N/A	#N/A	up
0.75_171.0334	0.3081	0.006	0.014	1.592	#N/A	#N/A	171.033	#N/A	#N/A	down
1.484_248.0467	0.1125	0.0001	0.0004	1.5912	Nimazone	C11 H9 Cl N4 O	248.047	#N/A	#N/A	down
5.18_591.367	23.2316	0.0034	0.0087	1.5907	#N/A	C23 H53 N5 O12	591.367	#N/A	#N/A	up
5.093_597.323	6.5759	0	0	1.5902	#N/A	#N/A	597.323	#N/A	#N/A	up
5.861_513.9397	6.0506	0	0.0001	1.59	#N/A	C10 H11 Cl N2 O18 S	513.94	#N/A	#N/A	up
4.779_667.267	7.5177	0.0014	0.0041	1.5887	#N/A	C23 H50 N5 O11 P S2	667.267	#N/A	#N/A	up
2.519_314.1226	6.2142	0.0265	0.0499	1.5884	#N/A	C12 H18 N4 O6	314.123	#N/A	#N/A	up
3.137_241.1429	6.7782	0	0	1.5877	#N/A	#N/A	241.143	#N/A	#N/A	up
2.947_463.207	5.9538	0	0	1.5874	Tafenoquine	C24 H28 F3 N3 O3	463.207	#N/A	#N/A	up
1.901_202.132	5.0514	0.002	0.0054	1.5845	Mfcd00025555	C9 H18 N2 O3	202.132	#N/A	#N/A	up
3.829_559.2967	5.8863	0.0001	0.0005	1.5839	#N/A	C25 H48 N5 O3 P3	559.297	#N/A	#N/A	up
4.469_409.1849	5.7378	0	0.0001	1.5836	#N/A	C19 H27 N3 O7	409.185	#N/A	#N/A	up
11.18_832.5812	0.1458	0	0	1.5832	#N/A	C38 H87 N6 O7 P3	832.581	#N/A	#N/A	down
5.258_458.2744	5.567	0	0.0001	1.5798	#N/A	C21 H38 N4 O7	458.274	#N/A	#N/A	up
7.527_361.3193	0.1767	0	0	1.5789	#N/A	C21 H39 N5	361.319	#N/A	#N/A	down
1.547_204.0571	0.0974	0.0007	0.0023	1.5773	#N/A	C7 H12 N2 O3 S	204.057	#N/A	#N/A	down
3.531_448.2172	5.7202	0	0.0001	1.5764	#N/A	C14 H38 N6 O4 P2 S	448.217	#N/A	#N/A	up
2.231_179.1295	5.7388	0.0012	0.0034	1.575	#N/A	C5 H18 N5 P	179.13	#N/A	#N/A	up
4.594_445.2538	6.218	0	0.0001	1.57	#N/A	C19 H35 N5 O7	445.254	#N/A	#N/A	up
0.692_502.2753	5.271	0	0	1.5695	#N/A	C19 H43 N4 O9 P	502.275	#N/A	#N/A	up
10.059_358.2871	0.1656	0	0	1.5671	1-phenyl-1,3-octadecanedione	C24 H38 O2	358.287	#N/A	HMDB0035583	down
3.789_308.1308	8.4069	0.0005	0.0017	1.5668	#N/A	C12 H25 N2 O3 P S	308.131	#N/A	#N/A	up
0.638_205.0484	0.1903	0	0	1.5667	Phosphocholine	C5 H14 N O4 P	205.048	#N/A	#N/A	down
6.465_373.2034	0.032	0.0035	0.0088	1.5663	(z)-endoxifen	C25 H27 N O2	373.203	C16547	HMDB0060666	down
5.435_275.1192	0.1705	0.0026	0.0068	1.5656	#N/A	C12 H21 N O4 S	275.119	#N/A	#N/A	down
4.599_259.1784	0.18	0	0	1.5654	Hexanoylcarnitine	C13 H25 N O4	259.178	#N/A	HMDB0000705	down
5.714_414.2842	5.6251	0.0002	0.0009	1.5647	#N/A	C20 H38 N4 O5	414.284	#N/A	#N/A	up
5.184_302.1848	6.649	0.0001	0.0003	1.5641	#N/A	C14 H26 N2 O5	302.185	#N/A	#N/A	up
4.141_563.2625	5.7956	0	0.0002	1.5634	#N/A	C19 H41 N5 O14	563.263	#N/A	#N/A	up
2.57_644.1235	7.7413	0.0011	0.0032	1.5621	#N/A	C20 H42 N2 O9 P2 S4	644.124	#N/A	#N/A	up
2.907_286.1277	4.8414	0.0047	0.0115	1.5615	#N/A	C11 H18 N4 O5	286.128	#N/A	#N/A	up
2.848_387.2116	5.6754	0	0.0002	1.5614	#N/A	C16 H29 N5 O6	387.212	#N/A	#N/A	up
4.898_485.1294	6.5999	0.0107	0.0229	1.5611	#N/A	C20 H29 N3 O5 P2 S	485.129	#N/A	#N/A	up
1.032_333.9684	0.167	0	0	1.5609	#N/A	C10 H3 N6 O4 P S	333.968	#N/A	#N/A	down
0.619_613.8031	0.115	0.0005	0.0016	1.5592	2347	C12 H13 I3 N2 O3	613.803	#N/A	#N/A	down
5.192_440.2636	7.1361	0	0.0001	1.5577	#N/A	C21 H36 N4 O6	440.264	#N/A	#N/A	up
3.357_326.1412	0.0638	0.0032	0.0082	1.5571	#N/A	C14 H22 N4 O3 S	326.141	#N/A	#N/A	down
4.025_507.2699	6.6014	0	0.0001	1.5569	#N/A	C24 H37 N5 O7	507.27	#N/A	#N/A	up
9.923_338.2793	0.1708	0	0	1.5561	#N/A	C17 H34 N6 O	338.279	#N/A	#N/A	down
3.903_306.122	4.3394	0.0169	0.0337	1.556	94536	C15 H18 N2 O5	306.122	C01632	#N/A	up
0.636_273.0354	0.1957	0	0	1.555	#N/A	C8 H11 N5 O2 S2	273.035	#N/A	#N/A	down
3.36_374.2165	5.6801	0	0.0001	1.5547	#N/A	C16 H30 N4 O6	374.216	#N/A	#N/A	up
0.62_341.8537	0.1187	0.0005	0.0015	1.553	#N/A	C3 H5 Cl N2 O5 P2 S3	341.854	#N/A	#N/A	down
2.894_285.1689	5.5596	0	0	1.5524	Leu-gly-pro	C13 H23 N3 O4	285.169	C01833	#N/A	up
2.997_317.195	6.4905	0	0.0002	1.5521	#N/A	C14 H27 N3 O5	317.195	#N/A	#N/A	up
4.624_429.2588	5.5131	0	0.0002	1.5488	#N/A	C17 H40 N3 O7 P	429.259	#N/A	#N/A	up
0.615_817.7659	0.1314	0.0005	0.0016	1.5481	#N/A	C20 H9 N2 O18 P3 S5	817.766	#N/A	#N/A	down
2.715_387.2116	5.9202	0	0.0002	1.5477	#N/A	C16 H29 N5 O6	387.212	#N/A	#N/A	up
4.317_447.2463	5.4628	0	0	1.5476	#N/A	C15 H38 N5 O8 P	447.246	#N/A	#N/A	up
3.109_524.2238	5.2563	0.005	0.0121	1.5461	Mascaroside	C26 H36 O11	524.224	C09132	HMDB0035603	up
5.408_392.2159	6.154	0	0.0001	1.5459	#N/A	C17 H32 N2 O8	392.216	#N/A	#N/A	up
4.17_277.1771	5.8122	0.0001	0.0006	1.5441	#N/A	#N/A	277.177	#N/A	#N/A	up
2.378_304.0729	0.2094	0.0168	0.0336	1.5436	Arofylline	C14 H13 Cl N4 O2	304.073	#N/A	#N/A	down
3.93_348.2144	5.4934	0	0.0001	1.5434	Bhos#18	C17 H32 O7	348.214	#N/A	#N/A	up
3.994_247.1243	0.0873	0.0028	0.0072	1.5433	#N/A	C11 H21 N O3 S	247.124	#N/A	#N/A	down
3.858_221.0725	0.2247	0	0	1.5428	N-[(2s)-2-hydroxypropanoyl]methionine	C8 H15 N O4 S	221.072	#N/A	HMDB0062182	down
2.824_292.1764	5.3674	0.0001	0.0003	1.5425	#N/A	#N/A	292.176	#N/A	#N/A	up
3.38_513.2341	4.7132	0	0	1.5415	N-acetylpuromycin	C24 H31 N7 O6	513.234	C07032	#N/A	up
4.93_559.285	5.5811	0	0	1.54	#N/A	C22 H46 N3 O11 P	559.285	#N/A	#N/A	up
4.369_517.3019	6.3819	0	0.0002	1.5398	#N/A	C23 H44 N5 O6 P	517.302	#N/A	#N/A	up
3.397_284.1667	5.7097	0	0.0001	1.5395	#N/A	#N/A	284.167	#N/A	#N/A	up
2.186_144.0246	0.1768	0.0022	0.0058	1.5387	#N/A	C6 H8 O2 S	144.025	#N/A	#N/A	down
10.053_380.2692	0.1743	0	0	1.5366	#N/A	C21 H36 N2 O4	380.269	#N/A	#N/A	down
4.57_390.9042	5.3536	0	0	1.5361	#N/A	C4 H3 N5 O11 P2 S	390.904	#N/A	#N/A	up
3.155_462.9051	5.2475	0	0	1.5357	#N/A	C17 H8 N O5 P3 S2	462.905	#N/A	#N/A	up
2.876_335.148	5.0279	0	0	1.5353	Boxidine	C19 H20 F3 N O	335.148	#N/A	#N/A	up
6.964_387.2191	0.161	0.0006	0.0021	1.5347	4-hydroxytamoxifen	C26 H29 N O2	387.219	C05011	HMDB0060530	down
3.794_382.1421	5.3245	0.0003	0.001	1.5345	Glycyrin	C22 H22 O6	382.142	#N/A	HMDB0033712	up
6.07_289.1348	0.1698	0.0041	0.0102	1.5332	Chloropyramine	C16 H20 Cl N3	289.135	#N/A	HMDB0015690	down
6.839_251.0981	0.1135	0.0061	0.0141	1.5314	#N/A	C13 H17 N O2 S	251.098	#N/A	#N/A	down
3.138_676.3532	5.2049	0.0002	0.0006	1.5287	#N/A	C30 H52 N4 O13	676.353	#N/A	#N/A	up
4.016_316.1205	5.7885	0.0064	0.0147	1.5283	#N/A	C12 H22 N4 O2 P2	316.12	#N/A	#N/A	up
2.849_647.2656	5.215	0	0.0002	1.5282	#N/A	C30 H41 N5 O9 S	647.266	#N/A	#N/A	up
3.655_328.199	5.0932	0.0001	0.0004	1.5273	[similar to: oxohongdenafil; δmass: -152.0495 da]	#N/A	328.199	#N/A	#N/A	up
3.232_644.1665	0.2132	0.0009	0.0028	1.5272	#N/A	C23 H42 N4 O7 P2 S3	644.167	#N/A	#N/A	down
2.183_161.0512	0.1788	0.0021	0.0058	1.5268	S-allyl-l-cysteine	C6 H11 N O2 S	161.051	C16759	HMDB0034323	down
1.442_502.2754	4.8785	0	0	1.5265	#N/A	C19 H43 N4 O9 P	502.275	#N/A	#N/A	up
2.951_186.033	0.1876	0	0	1.5264	#N/A	C4 H6 N6 O S	186.033	#N/A	#N/A	down
3.269_539.173	5.7994	0.0002	0.0008	1.5263	#N/A	C21 H40 N3 O3 P3 S2	539.173	#N/A	#N/A	up
3.672_464.1943	5.0054	0	0.0001	1.5259	#N/A	C20 H39 N2 O2 P3 S	464.194	#N/A	#N/A	up
3.879_688.3655	5.8209	0	0	1.5257	Callichiline	C42 H48 N4 O5	688.365	C09088	#N/A	up
3.662_373.1782	5.3164	0	0.0001	1.5255	[similar to: microcystin-lr ; δmass: -621.3705 da]	#N/A	373.178	#N/A	#N/A	up
3.493_285.1846	5.2524	0	0.0001	1.5248	Mepyramine	C17 H23 N3 O	285.185	C11798	HMDB0015639	up
0.67_309.0494	0.163	0	0.0002	1.5244	#N/A	C5 H17 N3 O8 P2	309.049	#N/A	#N/A	down
3.689_299.1844	4.8151	0	0	1.5239	#N/A	C14 H25 N3 O4	299.184	#N/A	#N/A	up
2.114_313.1387	7.8418	0.0066	0.0151	1.5229	#N/A	C12 H19 N5 O5	313.139	#N/A	#N/A	up
2.401_295.1168	5.0656	0.0001	0.0004	1.522	Asn-tyr	C13 H17 N3 O5	295.117	#N/A	HMDB0028743	up
2.294_433.0914	5.8752	0.0111	0.0237	1.5212	#N/A	C13 H28 N3 O5 P S3	433.091	#N/A	#N/A	up
3.071_281.1557	4.3768	0	0	1.5207	Xanomeline	C14 H23 N3 O S	281.156	C11767	#N/A	up
10.212_366.3108	0.1534	0	0	1.5185	#N/A	C19 H38 N6 O	366.311	#N/A	#N/A	down
3.481_271.1728	5.1306	0.0003	0.0011	1.5178	#N/A	#N/A	271.173	#N/A	#N/A	up
4.976_527.3328	4.4832	0	0	1.5167	#N/A	C25 H45 N5 O7	527.333	#N/A	#N/A	up
6.62_303.1504	0.1679	0.0063	0.0145	1.5148	#N/A	C14 H25 N O4 S	303.15	#N/A	#N/A	down
5.89_449.1623	0.1498	0.002	0.0055	1.5125	Bl-p1780	C21 H27 N3 O6 S	449.162	#N/A	#N/A	down
3.653_473.2853	5.1901	0	0	1.5119	#N/A	C23 H44 N3 O3 P S	473.285	#N/A	#N/A	up
3.274_491.2599	6.1876	0.0001	0.0003	1.5113	#N/A	C25 H47 Cl N P S2	491.26	#N/A	#N/A	up
3.991_535.1924	4.9892	0.0001	0.0004	1.5109	#N/A	C21 H34 N3 O11 P	535.192	#N/A	#N/A	up
3.986_448.1597	4.4915	0	0	1.5102	#N/A	C20 H24 N4 O8	448.16	#N/A	#N/A	up
3.803_200.1164	6.1343	0	0.0002	1.5102	#N/A	C9 H16 N2 O3	200.116	#N/A	#N/A	up
3.579_436.8493	5.0368	0	0	1.5083	#N/A	#N/A	436.849	#N/A	#N/A	up
6.829_264.1838	8.7124	0.0039	0.0096	1.5081	Oxymatrine	C15 H24 N2 O2	264.184	C10749	#N/A	up
3.679_356.2054	4.6964	0	0	1.5079	#N/A	C12 H34 N6 P2 S	356.205	#N/A	#N/A	up
8.251_415.2078	0.1806	0	0.0002	1.5061	#N/A	C15 H34 N3 O8 P	415.208	#N/A	#N/A	down
4.465_298.1641	5.7597	0.015	0.0307	1.5061	#N/A	C13 H22 N4 O4	298.164	#N/A	#N/A	up
10.058_375.3135	0.1944	0	0	1.5049	Docosatetraenoylethanolamide	C24 H41 N O2	375.313	C13829	HMDB0013626	down
0.852_156.0038	0.2112	0	0	1.5035	#N/A	#N/A	156.004	#N/A	#N/A	down
3.996_578.2703	5.3554	0.0001	0.0005	1.5035	(3beta,11beta)-3-(beta-d-glucopyranosyloxy)-11,14,19-trihydroxybufa-4,20,22-trienolide	C30 H42 O11	578.27	#N/A	#N/A	up
3.024_619.155	6.3458	0.0068	0.0156	1.5022	#N/A	C25 H39 N3 O5 P2 S3	619.155	#N/A	#N/A	up
0.595_216.1953	8.4207	0.0005	0.0017	1.5014	#N/A	#N/A	216.195	#N/A	#N/A	up
2.459_313.1751	5.2785	0.0077	0.0172	1.5011	#N/A	C13 H23 N5 O4	313.175	#N/A	#N/A	up
4.025_485.2873	6.5068	0.0001	0.0004	1.4985	#N/A	C22 H39 N5 O7	485.287	#N/A	#N/A	up
5.46_640.3793	4.847	0.0005	0.0017	1.4984	#N/A	C28 H57 N4 O10 P	640.379	#N/A	#N/A	up
0.707_156.0038	0.2353	0	0	1.4982	#N/A	#N/A	156.004	#N/A	#N/A	down
4.329_607.2164	4.627	0.0024	0.0065	1.4974	#N/A	C27 H39 N5 O5 P2 S	607.216	#N/A	#N/A	up
4.124_247.1244	0.102	0.0025	0.0066	1.4974	#N/A	C11 H21 N O3 S	247.124	#N/A	#N/A	down
0.616_477.8288	0.134	0.0007	0.0022	1.4972	#N/A	C9 H4 O13 P2 S3	477.829	#N/A	#N/A	down
3.432_336.2083	5.0847	0	0	1.4968	Pelretin	C23 H28 O2	336.208	#N/A	#N/A	up
4.21_310.1738	6.3805	0.001	0.0031	1.4956	#N/A	#N/A	310.174	#N/A	#N/A	up
3.276_773.3807	5.1541	0	0	1.4925	#N/A	C35 H62 N5 O8 P3	773.381	#N/A	#N/A	up
2.568_451.1704	5.326	0	0.0001	1.4925	#N/A	C21 H30 N3 O4 P S	451.17	#N/A	#N/A	up
7.995_393.2879	0.1926	0	0	1.4918	(5z)-7-{(1r,4s,5r,6r)-6-[(1e,3s)-3-hydroxy-1-octen-1-yl]-2,3-dioxabicyclo[2.2.1]hept-5-yl}-n-propyl-5-heptenamide	C23 H39 N O4	393.288	#N/A	#N/A	down
3.439_375.1337	5.119	0.0003	0.0009	1.4914	Tiagabine	C20 H25 N O2 S2	375.134	C07503	HMDB0015042	up
2.722_389.1697	5.1578	0	0	1.491	Reproterol	C18 H23 N5 O5	389.17	#N/A	#N/A	up
2.531_299.077	0.2145	0	0	1.4906	Phosphopantothenic acid	C9 H18 N O8 P	299.077	#N/A	#N/A	down
3.016_264.1694	5.0063	0	0.0001	1.4903	#N/A	#N/A	264.169	#N/A	#N/A	up
0.687_251.1377	4.5873	0	0.0001	1.4891	#N/A	C10 H21 N O6	251.138	#N/A	#N/A	up
3.539_614.2806	4.8888	0.0002	0.0009	1.4885	#N/A	C31 H44 N4 O5 P2	614.281	#N/A	#N/A	up
3.679_717.2997	0.1905	0	0.0001	1.4876	#N/A	C32 H53 N3 O9 P2 S	717.3	#N/A	#N/A	down
2.229_279.122	5.4102	0	0.0002	1.4872	Phe-asn	C13 H17 N3 O4	279.122	#N/A	#N/A	up
0.616_409.8411	0.1347	0.001	0.0029	1.485	#N/A	C6 H2 Cl O13 P3	409.841	#N/A	#N/A	down
2.854_202.0415	0.1406	0.0003	0.001	1.4847	#N/A	C7 H10 N2 O3 S	202.042	#N/A	#N/A	down
4.262_284.1485	4.3375	0.0163	0.0327	1.4847	#N/A	C12 H20 N4 O4	284.149	#N/A	#N/A	up
9.563_322.1884	0.1915	0	0.0001	1.4842	#N/A	C19 H31 P S	322.188	#N/A	#N/A	down
3.651_606.2653	4.8322	0	0	1.4837	Clerodendrin a	C31 H42 O12	606.265	C09074	#N/A	up
2.487_355.1379	5.5939	0	0	1.4835	#N/A	C15 H21 N3 O7	355.138	#N/A	#N/A	up
4.605_281.1085	0.068	0.0076	0.0171	1.4835	#N/A	C14 H19 N O3 S	281.108	#N/A	#N/A	down
9.596_310.2483	0.2048	0	0	1.4824	#N/A	C15 H30 N6 O	310.248	#N/A	#N/A	down
8.25_437.1896	0.1831	0.0001	0.0003	1.4806	#N/A	C12 H32 N5 O10 P	437.19	#N/A	#N/A	down
3.218_369.1337	4.8609	0	0.0001	1.479	[similar to: microcystin-lr ; δmass: -625.4151 da]	#N/A	369.134	#N/A	#N/A	up
5.422_560.2961	5.1546	0.0002	0.0007	1.4786	#N/A	C27 H40 N6 O7	560.296	#N/A	#N/A	up
3.468_308.1868	4.8662	0.0001	0.0003	1.4768	#N/A	#N/A	308.187	#N/A	#N/A	up
5.844_760.7234	5.5692	0.0001	0.0006	1.4756	#N/A	C46 H93 N6 P	760.723	#N/A	#N/A	up
4.593_434.7429	3.9666	0.0036	0.009	1.4752	#N/A	#N/A	434.743	#N/A	#N/A	up
4.365_721.2912	4.6895	0	0	1.4743	Trypanothione	C27 H47 N9 O10 S2	721.291	C03170	HMDB0060521	up
9.922_316.2974	0.1931	0	0	1.473	1724514	C19 H40 O3	316.297	C13859	#N/A	down
3.393_338.0935	0.2463	0.0135	0.0281	1.4693	#N/A	C15 H18 N2 O5 S	338.094	#N/A	#N/A	down
0.679_145.1106	0.2166	0	0	1.4691	Acetylcholine	C7 H15 N O2	145.111	C01996	HMDB0000895	down
0.651_111.0299	0.239	0	0	1.468	#N/A	#N/A	111.03	#N/A	#N/A	down
4.61_425.1603	4.6075	0	0.0002	1.4664	Domperidone	C22 H24 Cl N5 O2	425.16	#N/A	HMDB0015315	up
8.635_449.3507	0.2414	0	0	1.4661	#N/A	C27 H47 N O4	449.351	#N/A	#N/A	down
5.558_667.6358	4.8638	0	0	1.466	#N/A	C39 H81 N5 O3	667.636	#N/A	#N/A	up
2.599_587.1834	3.0706	0.0222	0.0428	1.465	#N/A	C24 H40 N5 O2 P3 S2	587.183	#N/A	#N/A	up
3.787_279.1745	3.072	0.0103	0.0222	1.464	Sibutramine	C17 H26 Cl N	279.175	C07247	HMDB0015237	up
4.663_388.2321	4.7281	0	0	1.4637	#N/A	C19 H39 N2 P3	388.232	#N/A	#N/A	up
3.007_482.0604	4.4697	0.0233	0.0446	1.4637	#N/A	C15 H22 N4 O8 S3	482.06	#N/A	#N/A	up
3.844_253.0952	0.2172	0	0	1.4631	N-acetylvanilalanine	C12 H15 N O5	253.095	#N/A	HMDB0011716	down
4.206_529.2756	4.7357	0.0001	0.0004	1.4631	Haloperidol decanoate	C31 H41 Cl F N O3	529.276	#N/A	#N/A	up
3.634_303.1794	5.1451	0	0	1.4593	#N/A	C13 H25 N3 O5	303.179	#N/A	#N/A	up
4.71_378.2002	5.1633	0	0	1.4579	Pentosidine	C17 H26 N6 O4	378.2	#N/A	HMDB0003933	up
3.435_164.1316	6.5744	0.0112	0.0239	1.4576	2,5-diethyl-3,6-dimethylpyrazine	C10 H16 N2	164.132	#N/A	HMDB0039979	up
4.175_453.1865	4.4714	0	0	1.4571	#N/A	C18 H36 N3 O4 P S2	453.187	#N/A	#N/A	up
2.854_390.1749	4.5032	0	0	1.4568	#N/A	C17 H31 N2 O4 P S	390.175	#N/A	#N/A	up
2.424_180.0956	4.9991	0	0.0002	1.4562	#N/A	C6 H18 N2 P2	180.096	#N/A	#N/A	up
5.77_600.3852	4.3565	0.0016	0.0044	1.4542	#N/A	C26 H57 N4 O9 P	600.385	#N/A	#N/A	up
0.612_561.9556	0.1682	0.0001	0.0003	1.4541	#N/A	C9 H15 N4 O18 P S2	561.956	#N/A	#N/A	down
3.624_291.1219	4.9258	0	0.0001	1.4531	Danegaptide	C14 H17 N3 O4	291.122	#N/A	#N/A	up
2.907_231.1472	0.2201	0.0002	0.0008	1.452	N-(tert-butoxycarbonyl)-l-leucine	C11 H21 N O4	231.147	C04301	#N/A	down
3.136_495.2812	4.5915	0	0.0001	1.4504	#N/A	C22 H47 N3 O3 P2 S	495.281	#N/A	#N/A	up
3.193_315.1794	4.0099	0	0	1.4492	#N/A	C14 H25 N3 O5	315.179	#N/A	#N/A	up
3.621_475.2645	5.0499	0	0.0001	1.4485	#N/A	C18 H42 N3 O9 P	475.264	#N/A	#N/A	up
2.861_380.0431	0.1926	0.0005	0.0017	1.4482	#N/A	C18 H14 N4 P2 S	380.043	#N/A	#N/A	down
2.299_298.1489	6.722	0.0005	0.0016	1.4473	Alimemazine	C18 H22 N2 S	298.149	C07172	HMDB0015376	up
2.814_533.2242	4.6013	0.0002	0.0007	1.4464	#N/A	C22 H35 N3 O12	533.224	#N/A	#N/A	up
4.644_322.0987	0.2873	0.0156	0.0315	1.4461	#N/A	C15 H18 N2 O4 S	322.099	#N/A	#N/A	down
1.064_146.0234	0.1551	0.0012	0.0036	1.4456	#N/A	C6 H2 N4 O	146.023	#N/A	#N/A	down
3.446_427.2542	4.2802	0	0.0001	1.4443	#N/A	C17 H37 N3 O9	427.254	#N/A	#N/A	up
9.764_362.2796	0.2169	0	0	1.4433	#N/A	C19 H34 N6 O	362.28	#N/A	#N/A	down
4.529_322.0987	0.2821	0.0166	0.0332	1.4428	#N/A	C15 H18 N2 O4 S	322.099	#N/A	#N/A	down
4.858_527.2962	3.9669	0	0	1.4412	#N/A	C25 H45 N5 O3 S2	527.296	#N/A	#N/A	up
5.891_290.1266	0.1604	0.0053	0.0126	1.4412	#N/A	C15 H18 N2 O4	290.127	#N/A	#N/A	down
0.622_205.8791	0.1202	0.0025	0.0066	1.4403	#N/A	#N/A	205.879	#N/A	#N/A	down
8.508_447.335	0.2361	0	0	1.4393	N-stearoyltyrosine	C27 H45 N O4	447.335	#N/A	#N/A	down
4.607_393.1899	4.4633	0	0.0001	1.4393	#N/A	C19 H27 N3 O6	393.19	#N/A	#N/A	up
3.597_473.2333	4.4106	0	0	1.4388	#N/A	C17 H39 N5 O6 S2	473.233	#N/A	#N/A	up
3.647_233.0723	0.0953	0.0041	0.01	1.4381	#N/A	C9 H15 N O4 S	233.072	#N/A	#N/A	down
3.731_284.1487	4.736	0.0042	0.0104	1.4371	#N/A	C12 H20 N4 O4	284.149	#N/A	#N/A	up
9.129_301.2075	0.1413	0.008	0.0179	1.437	#N/A	C16 H31 N O2 S	301.207	#N/A	#N/A	down
3.804_388.1747	4.7896	0	0	1.4369	12-o-î²-d-glucopyranosyloxyjasmonic acid	C18 H28 O9	388.175	C08558	#N/A	up
2.942_256.1173	3.5366	0.0135	0.0281	1.4367	2-ammonio-4-{4-[(2s)-2-ammonio-2-carboxylatoethyl]-1h-imidazol-2-yl}butanoate	C10 H16 N4 O4	256.117	#N/A	HMDB0011655	up
3.352_119.0738	4.5406	0	0	1.4359	#N/A	C8 H9 N	119.074	#N/A	#N/A	up
0.702_316.1493	7.4945	0.0012	0.0034	1.4352	Prifelone	C19 H24 O2 S	316.149	#N/A	#N/A	up
3.362_255.1626	4.3233	0.0008	0.0025	1.435	Diphenhydramine	C17 H21 N O	255.163	C06960	HMDB0001927	up
0.78_246.0506	0.2138	0	0	1.4349	Glycerophosphoglycerol	C6 H15 O8 P	246.051	C03274	#N/A	down
0.607_186.1849	5.4827	0.0002	0.0007	1.4348	#N/A	C9 H22 N4	186.185	#N/A	#N/A	up
3.794_486.2516	4.0703	0.0002	0.0009	1.4347	#N/A	#N/A	486.252	#N/A	#N/A	up
8.85_287.1919	0.1906	0.0061	0.0142	1.4345	#N/A	C15 H29 N O2 S	287.192	#N/A	#N/A	down
2.097_268.1062	5.0386	0	0.0002	1.434	Ambrette musk	C12 H16 N2 O5	268.106	C19461	#N/A	up
4.416_400.2685	4.5289	0.0002	0.0006	1.4334	#N/A	C19 H36 N4 O5	400.269	#N/A	#N/A	up
2.946_347.1693	4.0827	0	0	1.4329	#N/A	C14 H25 N3 O7	347.169	#N/A	#N/A	up
5.051_393.19	4.3239	0.0001	0.0004	1.4328	#N/A	C19 H27 N3 O6	393.19	#N/A	#N/A	up
3.321_573.276	4.2778	0.0001	0.0003	1.4327	#N/A	C32 H39 N5 O3 S	573.276	#N/A	#N/A	up
0.619_273.8661	0.1613	0.0007	0.0021	1.4326	#N/A	C4 H Cl O6 P2 S	273.866	#N/A	#N/A	down
7.136_317.166	0.1792	0.0042	0.0104	1.4325	#N/A	C15 H27 N O4 S	317.166	#N/A	#N/A	down
4.441_477.2462	4.7859	0	0.0001	1.4323	Almitrine	C26 H29 F2 N7	477.246	#N/A	HMDB0015499	up
4.627_461.2277	4.7827	0	0.0002	1.4318	Pimozide	C28 H29 F2 N3 O	461.228	C07566	HMDB0015232	up
1.065_250.0624	0.025	0.0237	0.0453	1.4317	Mfcd00237863	C8 H14 N2 O5 S	250.062	C00669	HMDB0001049	down
2.841_365.1585	5.3022	0	0	1.431	#N/A	C17 H23 N3 O6	365.159	#N/A	#N/A	up
2.884_212.1528	6.1231	0.0002	0.0007	1.4304	Brivaracetam	C11 H20 N2 O2	212.153	#N/A	#N/A	up
4.892_341.2314	4.0792	0	0	1.428	#N/A	C17 H31 N3 O4	341.231	#N/A	#N/A	up
6.393_328.182	0.022	0.0051	0.0122	1.4278	4-(3,5-diphenylcyclohexyl)phenol	C24 H24 O	328.182	C14276	#N/A	down
3.301_776.3178	4.2239	0	0	1.4263	#N/A	C35 H49 N6 O12 P	776.318	#N/A	#N/A	up
4.178_404.865	4.046	0.0004	0.0013	1.4252	#N/A	C H2 N3 O16 P3	404.865	#N/A	#N/A	up
11.597_409.7433	3.6126	0	0	1.4241	#N/A	C H O9 P3 S5	409.743	#N/A	#N/A	up
4.444_321.1688	4.21	0	0.0002	1.4241	Gabexate	C16 H23 N3 O4	321.169	#N/A	#N/A	up
4.247_287.1845	4.6724	0	0	1.4238	#N/A	C13 H25 N3 O4	287.185	#N/A	#N/A	up
9.879_454.306	0.1807	0	0	1.4222	(3s,5z,7e)-26,26,26-trifluoro-9,10-secocholesta-5,7,10-triene-3,25-diol	C27 H41 F3 O2	454.306	#N/A	#N/A	down
3.804_172.1215	5.5908	0.0001	0.0003	1.4219	#N/A	C8 H16 N2 O2	172.121	#N/A	#N/A	up
4.899_588.2762	4.0476	0	0	1.4211	Chloramphenicol stearate	C29 H46 Cl2 N2 O6	588.276	#N/A	#N/A	up
3.75_407.2242	4.3715	0	0	1.4205	#N/A	#N/A	407.224	#N/A	#N/A	up
10.061_412.2064	0.2394	0	0	1.4197	#N/A	C27 H29 N2 P	412.206	#N/A	#N/A	down
4.009_168.0402	0.2216	0	0	1.4186	#N/A	C4 H4 N6 O2	168.04	#N/A	#N/A	down
2.981_226.1195	4.5824	0	0	1.4176	Butopyronoxyl	C12 H18 O4	226.119	C19142	#N/A	up
3.436_147.105	6.4074	0.0086	0.0191	1.4176	3-methyl-3-phenylazetidine	C10 H13 N	147.105	#N/A	HMDB0061785	up
5.484_469.2541	3.9781	0	0	1.417	#N/A	C20 H44 N3 O3 P S2	469.254	#N/A	#N/A	up
11.201_402.7352	3.8345	0	0	1.4159	#N/A	#N/A	402.735	#N/A	#N/A	up
4.361_650.2546	3.9274	0	0	1.4158	Limonin glucoside	C32 H42 O14	650.255	C06740	#N/A	up
3.092_274.0987	0.2562	0.0154	0.0313	1.4145	11h-benzo[a]fluoren-11-ylacetic acid	C19 H14 O2	274.099	#N/A	HMDB0032173	down
1.173_273.1325	3.9529	0	0	1.4118	#N/A	C11 H19 N3 O5	273.132	#N/A	#N/A	up
4.677_615.9565	6.4871	0.0062	0.0144	1.4117	#N/A	C18 H15 N6 O9 P3 S2	615.957	#N/A	#N/A	up
2.368_305.1587	5.3432	0.0001	0.0003	1.411	2-amino-6-[(e)-(5-amino-5-carboxy-2-hydroxypentylidene)amino]-5-hydroxyhexanoic acid (non-preferred name)	C12 H23 N3 O6	305.159	#N/A	HMDB0039161	up
4.696_231.0937	0.2155	0.0224	0.0432	1.4105	#N/A	#N/A	231.094	#N/A	#N/A	down
7.587_602.3353	0.1749	0.0168	0.0335	1.4094	#N/A	C26 H57 N2 O7 P3	602.335	#N/A	#N/A	down
4.577_454.1854	4.7108	0	0	1.4092	2-(2-carboxyethyl)-2,5,7,8-tetramethyl-3,4-dihydro-2h-chromen-6-yl hexopyranosiduronic acid	C22 H30 O10	454.185	#N/A	#N/A	up
0.682_706.2138	3.3895	0	0	1.4089	#N/A	C25 H44 N2 O17 P2	706.214	#N/A	#N/A	up
3.134_242.1378	4.2604	0.0002	0.0006	1.4077	#N/A	C10 H18 N4 O3	242.138	#N/A	#N/A	up
7.762_343.2722	0.2314	0	0	1.4074	Lauroylcarnitine	C19 H37 N O4	343.272	#N/A	#N/A	down
8.374_647.41	0.2259	0.0001	0.0003	1.4059	#N/A	C47 H53 N O	647.41	#N/A	#N/A	down
4.721_719.3152	3.822	0	0	1.4056	#N/A	C32 H55 N3 O9 P2 S	719.315	#N/A	#N/A	up
6.381_220.1942	7.1372	0.0008	0.0024	1.4051	#N/A	C14 H24 N2	220.194	#N/A	#N/A	up
2.346_303.089	0.2838	0.0206	0.04	1.4049	#N/A	C11 H17 N3 O5 S	303.089	#N/A	#N/A	down
9.529_527.2851	0.3124	0.0018	0.0049	1.4037	#N/A	C26 H47 N3 O2 P2 S	527.285	#N/A	#N/A	down
5.033_204.0902	0.1934	0.0001	0.0004	1.403	D-tryptophan	C11 H12 N2 O2	204.09	C00525	HMDB0013609	down
3.127_370.2214	4.5805	0	0.0001	1.4029	Ho-dpeg8-oh	C16 H34 O9	370.221	#N/A	HMDB0094680	up
4.48_358.2216	4.4827	0	0	1.4022	#N/A	C16 H30 N4 O5	358.222	#N/A	#N/A	up
3.326_338.0478	7.6406	0.0018	0.0051	1.4014	Dd2450000	C17 H16 Cl2 O3	338.048	C19027	#N/A	up
6.537_424.1305	0.1931	0.0001	0.0006	1.4003	#N/A	C19 H24 N2 O7 S	424.13	#N/A	#N/A	down
1.041_363.0579	0.1971	0	0.0002	1.3997	Guanosine 5'-monophosphate	C10 H14 N5 O8 P	363.058	C00144	HMDB0001397	down
2.931_341.2369	4.3357	0	0	1.3996	Desfesoterodine	C22 H31 N O2	341.237	#N/A	HMDB0013973	up
0.665_398.1377	0.1436	0.0133	0.0277	1.3982	S-adenosyl-l-methionine	C15 H22 N6 O5 S	398.138	C00019	#N/A	down
3.424_243.1472	0.2618	0	0	1.3956	3-hydroxy-n-[(3s)-2-oxotetrahydro-3-furanyl]octanamide	C12 H21 N O4	243.147	C21200	#N/A	down
0.667_537.9749	4.1885	0.0014	0.004	1.3947	#N/A	C22 H19 Cl N2 O2 S5	537.975	#N/A	#N/A	up
4.545_390.1903	4.5867	0	0	1.3946	(-)-11-hydroxy-9,10-dihydrojasmonic acid 11-beta-d-glucoside	C18 H30 O9	390.19	#N/A	#N/A	up
3.857_723.2708	3.9482	0.0004	0.0015	1.3946	#N/A	C33 H47 N3 O11 P2	723.271	#N/A	#N/A	up
5.392_572.3173	4.1895	0.0001	0.0004	1.3943	#N/A	C25 H44 N6 O9	572.317	#N/A	#N/A	up
4.045_686.3224	3.9541	0	0	1.3939	#N/A	C27 H50 N4 O16	686.322	#N/A	#N/A	up
1.058_99.0144	0.1558	0.0061	0.0141	1.3939	Allyl isothiocyanate	C4 H5 N S	99.0144	C19317	HMDB0005843	down
0.731_78.0141	3.7665	0.0037	0.0093	1.3933	Dimethyl sulfoxide	C2 H6 O S	78.0141	C11143	HMDB0002151	up
3.955_544.2502	3.5687	0	0	1.3932	#N/A	C25 H53 P S5	544.25	#N/A	#N/A	up
3.747_348.1962	3.959	0	0	1.3925	#N/A	#N/A	348.196	#N/A	#N/A	up
5.227_519.7628	3.6844	0.0001	0.0004	1.3923	#N/A	#N/A	519.763	#N/A	#N/A	up
4.153_333.1688	3.7678	0	0	1.392	Primidolol	C17 H23 N3 O4	333.169	C11774	#N/A	up
4.528_391.2325	4.0871	0	0.0001	1.3908	#N/A	#N/A	391.233	#N/A	#N/A	up
1.18_152.0337	0.2755	0	0	1.3895	Xanthine	C5 H4 N4 O2	152.034	C00385	HMDB0000292	down
5.541_513.9468	3.8813	0.0004	0.0013	1.3892	#N/A	#N/A	513.947	#N/A	#N/A	up
4.223_327.2157	3.7248	0	0	1.3885	#N/A	C16 H29 N3 O4	327.216	#N/A	#N/A	up
3.045_169.0742	0.2294	0.0006	0.002	1.3884	Noradrenaline	C8 H11 N O3	169.074	#N/A	#N/A	down
5.309_290.1089	0.1473	0.0051	0.0122	1.3883	#N/A	C15 H18 N2 O2 S	290.109	#N/A	#N/A	down
0.697_143.598	3.947	0	0	1.3881	[similar to: xylitol; δmass: -8.4705 da]	#N/A	143.598	#N/A	#N/A	up
4.883_358.2216	4.4954	0	0.0002	1.3879	#N/A	C17 H34 N4 S2	358.222	#N/A	#N/A	up
4.282_501.2805	3.7267	0	0	1.3877	#N/A	C31 H39 N3 O S	501.281	#N/A	#N/A	up
8.752_475.3665	0.2642	0	0	1.3854	(7z,10z,13z,16z)-docosatetraenoylcarnitine	C29 H49 N O4	475.366	#N/A	#N/A	down
11.196_395.2505	3.5428	0	0	1.3853	#N/A	C16 H40 N5 P3	395.25	#N/A	#N/A	up
5.889_359.1878	0.0291	0.0144	0.0295	1.385	(z)-norendoxifen	C24 H25 N O2	359.188	#N/A	HMDB0060615	down
1.239_311.1038	0.2491	0.0018	0.0051	1.3839	(2s)-4-(methylsulfanyl)-2-({[(3s,4s,5r)-2,3,4-trihydroxy-5-(hydroxymethyl)tetrahydro-2-furanyl]methyl}amino)butanoic acid	C11 H21 N O7 S	311.104	#N/A	HMDB0037841	down
11.156_756.5485	0.2247	0	0	1.3832	#N/A	C38 H83 N2 O6 P3	756.548	#N/A	#N/A	down
0.704_348.0469	0.2455	0	0	1.3825	2-o-(6-phosphono-alpha-d-mannosyl)-d-glyceric acid	C9 H17 O12 P	348.047	C16699	HMDB0012152	down
7.32_569.8026	4.1143	0.0001	0.0005	1.3821	[similar to: anabasine; δmass: 407.6869 da]	#N/A	569.803	#N/A	#N/A	up
0.673_139.0749	0.2466	0.0026	0.0068	1.3805	Toxopyrimidine	C6 H9 N3 O	139.075	C01279	#N/A	down
2.825_281.1072	7.1245	0.0065	0.015	1.3804	2'-o-methyladenosine	C11 H15 N5 O4	281.107	#N/A	HMDB0004326	up
5.715_487.2225	3.5915	0	0	1.3799	#N/A	C25 H34 N3 O5 P	487.223	#N/A	#N/A	up
3.314_388.1594	3.8173	0	0	1.3793	#N/A	C15 H24 N4 O8	388.159	#N/A	#N/A	up
11.599_787.5486	3.3051	0	0	1.3787	(2r)-3-{[6-(tetracyclo[6.4.0.0~2,7~.0~3,6~]dodec-10-yl)hexanoyl]oxy}-2-{[8-(tetracyclo[6.4.0.0~2,7~.0~3,6~]dodec-10-yl)octyl]oxy}propyl 2-(trimethylammonio)ethyl phosphate	C46 H78 N O7 P	787.549	#N/A	#N/A	up
2.935_622.2263	3.6836	0	0	1.3784	#N/A	C26 H44 N2 O9 P2 S	622.226	#N/A	#N/A	up
3.905_298.1694	4.0582	0.0003	0.0011	1.3782	Carazolol	C18 H22 N2 O2	298.169	#N/A	#N/A	up
3.753_345.2268	3.874	0.0007	0.0023	1.3782	#N/A	C16 H31 N3 O5	345.227	#N/A	#N/A	up
4.076_418.1794	3.883	0	0	1.3768	Lofepramine	C26 H27 Cl N2 O	418.179	#N/A	#N/A	up
5.727_574.2542	3.8824	0.0005	0.0018	1.3761	#N/A	C28 H39 N4 O7 P	574.254	#N/A	#N/A	up
4.002_447.1756	3.9883	0	0.0001	1.3759	#N/A	C18 H30 N3 O8 P	447.176	#N/A	#N/A	up
3.345_207.039	0.2896	0.0033	0.0084	1.3757	227689	C7 H5 N5 O3	207.039	#N/A	HMDB0033136	down
2.844_264.1511	4.215	0	0	1.3743	Mfcd27967839	C19 H20 O	264.151	#N/A	HMDB0031873	up
3.579_579.3381	3.0963	0.0082	0.0183	1.3738	#N/A	C25 H50 N5 O8 P	579.338	#N/A	#N/A	up
0.669_480.0159	3.8975	0.0002	0.0008	1.3728	#N/A	C19 H25 Cl O2 S5	480.016	#N/A	#N/A	up
4.706_241.1428	4.9868	0.0074	0.0168	1.3728	#N/A	C11 H19 N3 O3	241.143	#N/A	#N/A	up
1.753_514.1049	2.6873	0.0003	0.0009	1.3706	#N/A	C17 H32 N4 O4 P2 S3	514.105	#N/A	#N/A	up
0.699_203.116	0.2533	0.0043	0.0105	1.3704	O-acetylcarnitine	C9 H17 N O4	203.116	C02571	#N/A	down
5.623_426.1461	0.2134	0.0022	0.0059	1.37	#N/A	C19 H28 N2 O5 P2	426.146	#N/A	#N/A	down
4.984_489.2594	4.3606	0	0.0001	1.3696	#N/A	C22 H40 N3 O7 P	489.259	#N/A	#N/A	up
2.293_313.1387	6.1654	0.0225	0.0432	1.3691	#N/A	C12 H19 N5 O5	313.139	#N/A	#N/A	up
3.121_454.2215	3.7849	0.0001	0.0003	1.3683	#N/A	C16 H36 N6 O5 P2	454.221	#N/A	#N/A	up
0.613_357.992	0.2055	0.0001	0.0003	1.3681	#N/A	C9 H11 O13 P	357.992	#N/A	#N/A	down
3.725_533.2242	4.1238	0	0.0002	1.3676	#N/A	C21 H36 N5 O9 P	533.224	#N/A	#N/A	up
0.673_121.0642	0.2533	0.0021	0.0058	1.3676	#N/A	C6 H7 N3	121.064	#N/A	#N/A	down
3.948_490.6953	3.8642	0.0001	0.0003	1.367	#N/A	#N/A	490.695	#N/A	#N/A	up
3.551_331.1742	3.5414	0	0	1.3656	#N/A	C14 H25 N3 O6	331.174	#N/A	#N/A	up
4.577_329.2313	4.0822	0	0.0001	1.3649	#N/A	C16 H31 N3 O4	329.231	#N/A	#N/A	up
10.952_388.2249	0.2376	0	0	1.3637	3225312	C23 H32 O5	388.225	C14675	#N/A	down
6.369_483.1503	0.2683	0.0072	0.0164	1.3636	#N/A	C19 H34 N O7 P S2	483.15	#N/A	#N/A	down
4.947_560.3199	5.1241	0.0002	0.0006	1.3632	#N/A	#N/A	560.32	#N/A	#N/A	up
2.973_294.1153	3.5769	0.0239	0.0456	1.3622	#N/A	C13 H18 N4 O2 S	294.115	#N/A	#N/A	up
3.514_306.0699	0.2249	0.0054	0.0127	1.3619	#N/A	C11 H18 N2 O4 S2	306.07	#N/A	#N/A	down
3.917_601.2714	3.7654	0	0.0001	1.3617	#N/A	C22 H44 N5 O12 P	601.271	#N/A	#N/A	up
9.564_332.1438	0.2423	0	0.0001	1.3607	9-fluoro-17?-oxa-dextro-homoandrosta-1,4-diene-3,11,17-trione	C19 H21 F O4	332.144	C15387	#N/A	down
8.341_461.3356	0.1738	0.0001	0.0004	1.357	Psychosine	C24 H47 N O7	461.336	C01747	#N/A	down
2.498_254.0338	0.219	0.0075	0.0168	1.3568	#N/A	C11 H11 O5 P	254.034	#N/A	#N/A	down
0.681_473.1864	3.4587	0	0	1.3563	#N/A	C19 H34 N5 O3 P3	473.186	#N/A	#N/A	up
3.395_457.2176	3.7065	0	0	1.3562	#N/A	C19 H31 N5 O8	457.218	#N/A	#N/A	up
4.282_579.2543	3.7148	0	0	1.355	Taurochenodeoxycholic acid 3-sulfate	C26 H45 N O9 S2	579.254	#N/A	#N/A	up
9.529_324.2065	0.2393	0	0.0001	1.3526	#N/A	C17 H28 N2 O4	324.207	#N/A	#N/A	down
3.947_495.197	3.6536	0	0	1.3524	#N/A	C21 H29 N5 O9	495.197	#N/A	#N/A	up
4.948_386.2529	3.9509	0	0.0001	1.3523	#N/A	C18 H34 N4 O5	386.253	#N/A	#N/A	up
9.009_517.283	0.0921	0.0261	0.0493	1.3523	(2r)-1-{[(2-aminoethoxy)(hydroxy)phosphoryl]oxy}-3-hydroxy-2-propanyl (5z,8z,10e,12s,14z)-12-hydroxy-5,8,10,14-icosatetraenoate	C25 H44 N O8 P	517.283	#N/A	#N/A	down
2.497_214.0415	0.248	0.0077	0.0173	1.3515	Sulfacetamide	C8 H10 N2 O3 S	214.042	D05947	HMDB0014772	down
9.077_342.217	0.2052	0.0001	0.0004	1.3506	#N/A	C17 H31 Cl N4 O	342.217	#N/A	#N/A	down
3.091_194.1159	4.5374	0.0001	0.0006	1.3504	Peg-4	C8 H18 O5	194.116	#N/A	HMDB0094708	up
0.596_355.9018	3.213	0.0031	0.008	1.3499	#N/A	C3 H7 N2 O10 P3 S	355.902	#N/A	#N/A	up
5.392_625.2281	3.7787	0.0003	0.001	1.3492	#N/A	C31 H35 N3 O11	625.228	#N/A	#N/A	up
1.413_344.1301	0.2644	0.0034	0.0086	1.349	#N/A	C9 H24 N6 O4 S2	344.13	#N/A	#N/A	down
4.6_260.029	0.293	0.0247	0.0468	1.349	D-mannose 6-phosphate	C6 H13 O9 P	260.029	C00275	#N/A	down
3.054_531.2549	4.0984	0.0004	0.0014	1.3486	#N/A	C22 H37 N5 O10	531.255	#N/A	#N/A	up
2.048_561.2278	0.254	0.0034	0.0087	1.3466	#N/A	C26 H37 N5 O5 P2	561.228	#N/A	#N/A	down
4.076_358.2216	4.3306	0	0.0001	1.3463	#N/A	C17 H34 N4 S2	358.222	#N/A	#N/A	up
3.268_432.2222	4.1273	0.0002	0.0006	1.3461	#N/A	C20 H37 N2 O4 P S	432.222	#N/A	#N/A	up
2.317_276.0782	0.2201	0.0138	0.0285	1.3459	Biotin sulfone	C10 H16 N2 O5 S	276.078	C20387	HMDB0004818	down
4.697_223.0669	0.2074	0.0101	0.0218	1.3458	#N/A	C11 H13 N O2 S	223.067	#N/A	#N/A	down
0.699_185.0803	5.7837	0.0143	0.0294	1.3458	Secnidazole	C7 H11 N3 O3	185.08	D07353	#N/A	up
5.811_687.3797	3.7748	0	0.0001	1.3452	#N/A	C39 H53 N5 O4 S	687.38	#N/A	#N/A	up
7.346_243.1294	0.1738	0.0008	0.0024	1.3452	#N/A	C12 H21 N O2 S	243.129	#N/A	#N/A	down
3.569_208.1214	4.2647	0.0183	0.036	1.3441	Pilocarpine	C11 H16 N2 O2	208.121	C07474	HMDB0015217	up
4.845_298.1642	4.4169	0.0189	0.0372	1.3436	#N/A	C13 H22 N4 O4	298.164	#N/A	#N/A	up
3.774_348.1437	3.7231	0.0004	0.0014	1.3427	Porfiromycin	C16 H20 N4 O5	348.144	#N/A	#N/A	up
1.427_384.1214	0.1898	0.0002	0.0009	1.3426	S-adenosylhomocysteine	C14 H20 N6 O5 S	384.121	C00021	HMDB0000939	down
2.661_367.1379	3.7535	0	0	1.3424	26uep3z5w8	C19 H20 F3 N O3	367.138	C10939	#N/A	up
3.688_278.0395	0.254	0.0231	0.0443	1.3421	#N/A	C9 H14 N2 O4 S2	278.039	#N/A	#N/A	down
3.621_313.2001	3.5365	0	0	1.3419	#N/A	C15 H27 N3 O4	313.2	#N/A	#N/A	up
9.528_302.2244	0.2427	0	0.0001	1.3416	Eicosapentaenoate	C20 H30 O2	302.224	C06428	HMDB0001999	down
2.368_242.1017	5.2335	0.008	0.0179	1.3413	3125	C9 H14 N4 O4	242.102	#N/A	#N/A	up
3.898_608.3176	3.883	0.0001	0.0003	1.3407	#N/A	C26 H49 N4 O10 P	608.318	#N/A	#N/A	up
2.716_314.1226	5.639	0.0019	0.0053	1.3404	#N/A	C12 H18 N4 O6	314.123	#N/A	#N/A	up
2.529_163.067	0.2338	0.0258	0.0487	1.34	L-ethionine	C6 H13 N O2 S	163.067	C11227	#N/A	down
5.77_515.2598	3.2761	0	0	1.3392	#N/A	C34 H33 N3 O2	515.26	#N/A	#N/A	up
4.7_276.061	3.1688	0	0	1.3384	#N/A	C10 H8 N6 O4	276.061	#N/A	#N/A	up
0.691_273.1802	3.7484	0	0	1.3377	Val-arg	C11 H23 N5 O3	273.18	#N/A	#N/A	up
3.285_275.1482	4.0506	0.0003	0.0012	1.3377	Epsilon-(gamma-glutamyl)-lysine	C11 H21 N3 O5	275.148	C21730	HMDB0003869	up
2.859_291.1104	0.2527	0.0016	0.0045	1.3374	#N/A	C9 H18 N5 O4 P	291.11	#N/A	#N/A	down
0.687_283.0726	0.1666	0.0036	0.009	1.3371	#N/A	C9 H17 N O7 S	283.073	#N/A	#N/A	down
0.697_273.1325	3.2411	0	0	1.336	#N/A	C11 H19 N3 O5	273.132	#N/A	#N/A	up
0.678_495.1683	3.5122	0	0.0001	1.3359	#N/A	C13 H29 N5 O15	495.168	#N/A	#N/A	up
3.181_175.067	0.2321	0.0008	0.0025	1.3358	#N/A	C7 H13 N O2 S	175.067	#N/A	#N/A	down
1.065_188.1164	3.8461	0.0001	0.0003	1.3355	N6-acetyl-l-lysine	C8 H16 N2 O3	188.116	C02727	HMDB0000206	up
8.886_444.2979	0.285	0.0051	0.0121	1.3355	#N/A	C20 H41 N6 O3 P	444.298	#N/A	#N/A	down
1.029_232.0518	0.0616	0.0099	0.0214	1.3344	4,5-pyrenedione	C16 H8 O2	232.052	C18251	#N/A	down
11.683_407.278	3.2395	0	0	1.3322	#N/A	#N/A	407.278	#N/A	#N/A	up
3.088_637.2704	4.1912	0.0003	0.0012	1.3315	#N/A	C27 H49 N3 O8 P2 S	637.27	#N/A	#N/A	up
1.394_325.1159	0.2448	0.0026	0.0069	1.3303	#N/A	C15 H19 N O7	325.116	#N/A	#N/A	down
1.733_774.2038	0.2714	0.004	0.0098	1.3286	#N/A	C29 H48 N2 O14 P2 S2	774.204	#N/A	#N/A	down
3.337_299.1844	3.1395	0	0	1.3273	#N/A	C14 H25 N3 O4	299.184	#N/A	#N/A	up
2.486_321.1801	3.9781	0.0001	0.0005	1.327	Arg-phe	C15 H23 N5 O3	321.18	#N/A	#N/A	up
2.278_454.2183	3.7714	0	0.0001	1.3262	#N/A	C17 H35 N4 O8 P	454.218	#N/A	#N/A	up
3.574_143.0044	0.2842	0.0035	0.0089	1.3262	#N/A	C5 H5 N O2 S	143.004	#N/A	#N/A	down
5.236_203.0983	0.2173	0.0011	0.0034	1.3257	#N/A	C9 H17 N O2 S	203.098	#N/A	#N/A	down
1.462_287.1481	3.5926	0	0.0001	1.3254	N-acetyl-ala-ala-ala-methylester	C12 H21 N3 O5	287.148	C11329	#N/A	up
0.719_250.9632	0.2629	0.0004	0.0013	1.3244	#N/A	C9 H2 N O6 P	250.963	#N/A	#N/A	down
2.9_322.0802	3.7115	0.0006	0.0019	1.3239	#N/A	C6 H20 N4 O7 P2	322.08	#N/A	#N/A	up
0.703_292.1631	0.2598	0.0012	0.0034	1.3236	#N/A	C14 H29 O2 P S	292.163	#N/A	#N/A	down
2.898_645.2967	4.031	0	0.0002	1.3218	#N/A	C29 H49 N3 O9 P2	645.297	#N/A	#N/A	up
2.726_390.175	3.9518	0	0.0001	1.3205	#N/A	#N/A	390.175	#N/A	#N/A	up
4.936_331.2106	3.662	0	0	1.3203	Marimastat	C15 H29 N3 O5	331.211	D03795	HMDB0014924	up
11.159_757.5518	0.2204	0	0	1.3196	#N/A	C36 H82 N5 O5 P3	757.552	#N/A	#N/A	down
3.85_376.175	4.2061	0.0001	0.0005	1.3189	#N/A	C18 H24 N4 O5	376.175	#N/A	#N/A	up
2.826_310.1164	0.3362	0	0	1.3168	Gamma-l-glutamyl-l-tyrosine	C14 H18 N2 O6	310.116	#N/A	HMDB0011741	down
3.858_351.18	4.1497	0	0.0002	1.3159	#N/A	C17 H25 N3 O5	351.18	#N/A	#N/A	up
5.292_498.7544	3.6974	0	0.0002	1.3155	[similar to: microcystin-lr ; δmass: -495.7943 da]	#N/A	498.754	#N/A	#N/A	up
6.857_538.1896	0.2833	0.0124	0.0261	1.3153	#N/A	C23 H40 O8 P2 S	538.19	#N/A	#N/A	down
4.207_189.0827	0.2482	0.0027	0.007	1.3148	Prenisteine	C8 H15 N O2 S	189.083	#N/A	#N/A	down
5.482_537.3535	3.4332	0	0	1.3143	#N/A	C25 H52 N3 O7 P	537.354	#N/A	#N/A	up
3.612_498.2804	3.6885	0	0.0001	1.3141	#N/A	C24 H43 N4 O3 P S	498.28	#N/A	#N/A	up
6.144_414.2873	0.2487	0.0005	0.0017	1.3136	#N/A	C25 H38 N2 O3	414.287	#N/A	#N/A	down
11.072_408.7172	0.2842	0	0	1.3135	#N/A	#N/A	408.717	#N/A	#N/A	down
1.051_378.1027	3.5302	0	0.0002	1.313	#N/A	#N/A	378.103	#N/A	#N/A	up
9.37_315.2231	0.2157	0.0083	0.0183	1.3129	#N/A	C17 H33 N O2 S	315.223	#N/A	#N/A	down
2.722_489.2443	3.5544	0	0	1.3121	#N/A	C22 H40 N3 O5 P S	489.244	#N/A	#N/A	up
8.45_316.182	0.0548	0.0244	0.0462	1.3119	#N/A	C15 H28 N2 O3 S	316.182	#N/A	#N/A	down
8.612_315.3137	0.2285	0	0	1.3113	#N/A	C19 H41 N O2	315.314	#N/A	#N/A	down
4.855_301.2003	3.7893	0	0.0001	1.3111	#N/A	C14 H27 N3 O4	301.2	#N/A	#N/A	up
2.85_258.158	5.3678	0.0036	0.0091	1.3111	2949	C12 H22 N2 O4	258.158	#N/A	#N/A	up
2.754_446.1914	3.4549	0	0.0001	1.3108	#N/A	C20 H26 N6 O6	446.191	#N/A	#N/A	up
3.653_422.1801	3.449	0	0	1.3107	Methyl 4-{(1s,2s)-2-[(2r,3e,5z)-13-bromo-6,10-dimethyl-3,5-tridecadien-12-yn-2-yl]cyclopropyl}butanoate	C23 H35 Br O2	422.18	#N/A	#N/A	up
3.054_550.2396	3.7275	0.0002	0.0009	1.3107	#N/A	C25 H38 N6 O4 S2	550.24	#N/A	#N/A	up
0.842_99.996	2.9445	0.0113	0.024	1.3092	[similar to: l-threonic acid-1,4-lactone; δmass: -18.0306 da]	#N/A	99.996	#N/A	#N/A	up
4.75_593.2698	3.4237	0	0	1.3078	#N/A	C25 H44 N3 O11 P	593.27	#N/A	#N/A	up
5.498_437.1622	0.2613	0.0019	0.0053	1.3069	#N/A	C18 H32 N O7 P S	437.162	#N/A	#N/A	down
4.354_327.2157	3.8238	0	0.0001	1.3067	#N/A	C16 H29 N3 O4	327.216	#N/A	#N/A	up
3.537_301.1274	3.4658	0	0.0001	1.3065	#N/A	C12 H19 N3 O6	301.127	#N/A	#N/A	up
4.175_606.2324	3.3511	0	0	1.3055	Bruceantinol	C30 H38 O13	606.232	C08750	#N/A	up
2.914_319.848	3.478	0.0002	0.0007	1.3055	[similar to: kasugamycin; δmass: -59.3111 da]	#N/A	319.848	#N/A	#N/A	up
3.485_380.2075	3.4912	0	0.0001	1.3042	#N/A	#N/A	380.207	#N/A	#N/A	up
5.017_631.1436	0.2326	0.0008	0.0024	1.3031	#N/A	C24 H35 N5 O7 P2 S2	631.144	#N/A	#N/A	down
0.681_265.1162	0.2468	0.001	0.003	1.3026	1-[(3-carboxypropyl)amino]-1-deoxy-beta-d-fructofuranose	C10 H19 N O7	265.116	#N/A	HMDB0038663	down
1.191_348.047	0.2883	0	0.0002	1.3015	Inosine 5'-phosphate	C10 H13 N4 O8 P	348.047	C00130	HMDB0000175	down
0.572_294.1427	0.2613	0.0002	0.0009	1.3012	#N/A	C13 H27 O3 P S	294.143	#N/A	#N/A	down
6.395_451.1779	0.2988	0.0128	0.0267	1.301	#N/A	C21 H29 N3 O6 S	451.178	#N/A	#N/A	down
3.898_319.153	3.4882	0	0	1.2998	#N/A	C16 H21 N3 O4	319.153	#N/A	#N/A	up
5.278_598.3694	3.5246	0.0006	0.0018	1.2982	(3beta,4beta,15alpha,16beta,25s)-4,8,15,16,26-pentahydroxycholest-5-en-3-yl beta-d-xylopyranoside	C32 H54 O10	598.369	#N/A	#N/A	up
3.753_722.2873	3.3176	0	0	1.2981	#N/A	C29 H46 N4 O17	722.287	#N/A	#N/A	up
3.926_422.1901	0.2388	0.0015	0.0044	1.2972	#N/A	C17 H30 N2 O10	422.19	#N/A	#N/A	down
3.509_233.0723	0.1895	0.0009	0.0029	1.2969	#N/A	C9 H15 N O4 S	233.072	#N/A	#N/A	down
4.246_178.1473	4.9477	0.0065	0.0149	1.2945	#N/A	C11 H18 N2	178.147	#N/A	#N/A	up
5.261_365.1949	3.3683	0.0004	0.0014	1.2929	#N/A	C14 H33 N5 P2 S	365.195	#N/A	#N/A	up
3.141_349.1635	3.1625	0	0	1.2922	#N/A	#N/A	349.163	#N/A	#N/A	up
5.396_305.1319	3.4612	0.0002	0.0008	1.2921	#N/A	#N/A	305.132	#N/A	#N/A	up
3.096_342.1902	2.6982	0	0	1.2871	#N/A	C15 H26 N4 O5	342.19	#N/A	#N/A	up
1.059_279.1318	0.2842	0.0038	0.0095	1.2862	(2s)-3-methyl-2-({[(3s,4s,5r)-2,3,4-trihydroxy-5-(hydroxymethyl)tetrahydro-2-furanyl]methyl}amino)butanoic acid (non-preferred name)	C11 H21 N O7	279.132	#N/A	HMDB0037844	down
4.646_386.2529	3.4472	0.0002	0.0008	1.2847	#N/A	C18 H34 N4 O5	386.253	#N/A	#N/A	up
4.376_416.227	3.4939	0	0	1.2839	#N/A	C16 H37 N2 O8 P	416.227	#N/A	#N/A	up
3.321_432.2222	3.4173	0.0001	0.0003	1.2835	#N/A	C16 H37 N2 O9 P	432.222	#N/A	#N/A	up
4.241_433.1995	3.6051	0.0007	0.0023	1.283	#N/A	C18 H32 N3 O7 P	433.2	#N/A	#N/A	up
1.055_261.1213	0.2844	0.0042	0.0104	1.2822	Lotaustralin	C11 H19 N O6	261.121	C08334	HMDB0033865	down
0.775_511.1344	3.2504	0.0021	0.0057	1.2821	#N/A	C14 H31 N3 O13 P2	511.134	#N/A	#N/A	up
2.861_327.1317	0.2727	0.0015	0.0042	1.2809	(2s)-3-phenyl-2-({[(3s,4s,5r)-2,3,4-trihydroxy-5-(hydroxymethyl)tetrahydro-2-furanyl]methyl}amino)propanoic acid (non-preferred name)	C15 H21 N O7	327.132	#N/A	HMDB0037846	down
3.316_334.8502	3.936	0.0002	0.0007	1.2799	#N/A	#N/A	334.85	#N/A	#N/A	up
2.506_465.1057	0.2516	0.0169	0.0337	1.2787	#N/A	C18 H30 N O5 P3 S	465.106	#N/A	#N/A	down
5.241_271.1243	0.3005	0.006	0.014	1.2776	#N/A	C13 H21 N O3 S	271.124	#N/A	#N/A	down
3.666_727.3859	3.2781	0.0002	0.0007	1.2773	#N/A	C32 H64 N3 O9 P3	727.386	#N/A	#N/A	up
1.045_145.02	0.2347	0.0041	0.01	1.2769	3,4-dehydrothiomorpholine-3-carboxylic acid	C5 H7 N O2 S	145.02	C04445	#N/A	down
5.827_304.0865	0.3731	0.0219	0.0423	1.2766	#N/A	C16 H17 O4 P	304.087	#N/A	#N/A	down
1.047_103.9934	0.2206	0.0019	0.0053	1.2765	#N/A	C3 H4 O2 S	103.993	#N/A	#N/A	down
9.052_344.2133	0.1618	0.0031	0.008	1.2753	#N/A	C18 H34 Cl N2 P	344.213	#N/A	#N/A	down
5.815_686.3065	3.8597	0	0.0002	1.2751	#N/A	C34 H47 N4 O9 P	686.307	#N/A	#N/A	up
0.741_219.03	0.2764	0.0045	0.0109	1.2743	#N/A	C7 H10 N O5 P	219.03	#N/A	#N/A	down
2.707_458.2488	4.1357	0.0005	0.0015	1.2742	Astemizole	C28 H31 F N4 O	458.249	C06832	HMDB0014775	up
0.69_233.6066	2.9896	0	0.0001	1.2739	#N/A	#N/A	233.607	#N/A	#N/A	up
4.906_516.291	3.3714	0	0.0001	1.2739	3-o-(alpha-l-olivosyl)oleandolide	C26 H44 O10	516.291	C11991	#N/A	up
2.496_168.0539	0.2328	0.0038	0.0095	1.2738	Bz7175000	C7 H8 N2 O3	168.054	C19469	#N/A	down
1.231_341.1024	3.2166	0	0	1.2734	2-phenethylsulfanyl-5,6,7,8-tetrahydrobenzo[4,5]thieno[2,3-d]pyrimidin-4-ylamine	C18 H19 N3 S2	341.102	C11567	#N/A	up
9.563_334.1441	0.2962	0	0	1.2731	Pimobendan	C19 H18 N4 O2	334.144	#N/A	#N/A	down
4.045_315.2157	3.3332	0.0002	0.0006	1.272	#N/A	C15 H29 N3 O4	315.216	#N/A	#N/A	up
5.504_400.2685	3.3144	0.0001	0.0004	1.2715	#N/A	C19 H36 N4 O5	400.269	#N/A	#N/A	up
4.61_481.1999	3.4233	0.0012	0.0035	1.2709	#N/A	C27 H32 N O5 P	481.2	#N/A	#N/A	up
3.084_281.1794	3.2163	0.0014	0.004	1.2709	#N/A	C10 H28 N5 P S	281.179	#N/A	#N/A	up
4.207_453.1745	3.9324	0.0001	0.0004	1.2703	#N/A	C32 H23 N O2	453.175	#N/A	#N/A	up
3.537_418.2063	3.2123	0	0	1.2702	#N/A	C17 H30 N4 O8	418.206	#N/A	#N/A	up
5.557_669.3221	3.6036	0.001	0.003	1.2701	#N/A	C42 H43 N3 O5	669.322	#N/A	#N/A	up
4.047_394.195	3.5573	0	0.0001	1.2698	Diflucortolone	C22 H28 F2 O4	394.195	#N/A	#N/A	up
10.744_381.3159	0.2521	0	0	1.2697	#N/A	#N/A	381.316	#N/A	#N/A	down
2.694_409.1935	4.2069	0.0001	0.0005	1.2696	#N/A	C23 H28 N3 O2 P	409.193	#N/A	#N/A	up
4.83_301.1824	3.9183	0.0008	0.0024	1.2686	#N/A	C14 H27 N3 O2 S	301.182	#N/A	#N/A	up
3.858_203.0626	0.3646	0.0142	0.0292	1.2675	#N/A	C8 H13 N O3 S	203.063	#N/A	#N/A	down
0.686_202.1432	0.3284	0	0	1.2672	N3,n4-dimethyl-l-arginine	C8 H18 N4 O2	202.143	#N/A	HMDB0003334	down
0.671_263.0829	0.313	0.0044	0.0108	1.2663	#N/A	C10 H17 N O5 S	263.083	#N/A	#N/A	down
6.018_272.0602	4.3124	0.0194	0.0379	1.2662	#N/A	C15 H13 O3 P	272.06	#N/A	#N/A	up
2.042_293.01	0.2691	0.0129	0.0269	1.2635	#N/A	C11 H7 N3 O5 S	293.01	#N/A	#N/A	down
3.321_426.1905	3.3542	0	0.0001	1.2634	(+)-abscisic acid beta-d-glucopyranosyl ester	C21 H30 O9	426.19	C15970	#N/A	up
7.613_370.2289	0.0278	0.0155	0.0315	1.2634	Artilide	C19 H34 N2 O3 S	370.229	#N/A	#N/A	down
0.666_432.0859	3.3226	0	0	1.2633	5,7-dihydroxy-2-(4-hydroxyphenyl)-4-oxo-4h-chromen-3-yl (2e)-3-(4-hydroxyphenyl)acrylate	C24 H16 O8	432.086	#N/A	#N/A	up
5.035_400.2685	3.4343	0	0.0002	1.262	#N/A	C19 H36 N4 O5	400.269	#N/A	#N/A	up
3.951_362.1589	3.2086	0.0002	0.0008	1.261	#N/A	C17 H22 N4 O5	362.159	#N/A	#N/A	up
0.695_129.5949	3.1899	0	0	1.2601	[similar to: l-glutathione (reduced); δmass: -177.4889 da]	#N/A	129.595	#N/A	#N/A	up
7.707_367.2722	0.2905	0	0	1.2598	(5z,8z)-tetradecadienoylcarnitine	C21 H37 N O4	367.272	#N/A	#N/A	down
3.605_313.1029	3.3797	0.0007	0.0021	1.2598	#N/A	C11 H15 N5 O6	313.103	#N/A	#N/A	up
2.365_281.1267	3.2196	0	0.0001	1.259	Trimetozine	C14 H19 N O5	281.127	#N/A	#N/A	up
2.735_360.2008	4.4913	0.0003	0.0011	1.2587	#N/A	C15 H28 N4 O6	360.201	#N/A	#N/A	up
1.24_293.0933	0.3317	0.0082	0.0183	1.2572	Triadimefon	C14 H16 Cl N3 O2	293.093	C11156	#N/A	down
2.934_297.1212	0.2755	0.003	0.0077	1.2566	N-(2-phenylethyl)-beta-d-glucopyranuronosylamine	C14 H19 N O6	297.121	#N/A	HMDB0010323	down
1.576_174.1008	3.0147	0	0	1.2549	L-theanine	C7 H14 N2 O3	174.101	C01047	HMDB0034365	up
3.351_176.0953	2.9812	0	0	1.254	Cotinine	C10 H12 N2 O	176.095	#N/A	HMDB0001046	up
6.972_350.256	0.3591	0.0056	0.0132	1.2526	#N/A	C14 H35 N6 O2 P	350.256	#N/A	#N/A	down
7.506_358.2291	0.1109	0.0063	0.0146	1.2526	#N/A	C18 H34 N2 O3 S	358.229	#N/A	#N/A	down
0.688_267.0985	0.1698	0.0111	0.0237	1.2526	#N/A	#N/A	267.099	#N/A	#N/A	down
3.154_587.2553	3.1336	0	0	1.2522	#N/A	C22 H41 N3 O15	587.255	#N/A	#N/A	up
3.07_232.1425	3.1869	0	0.0001	1.2521	Mebutamate	C10 H20 N2 O4	232.143	#N/A	#N/A	up
5.08_624.3842	3.0736	0	0	1.252	#N/A	C30 H52 N6 O8	624.384	#N/A	#N/A	up
8.453_373.3555	0.2917	0	0	1.2503	#N/A	C22 H47 N O3	373.356	#N/A	#N/A	down
0.674_89.0479	0.3245	0	0	1.2502	Β-alanine	C3 H7 N O2	89.0479	C00099	HMDB0000056	down
9.531_519.2987	0.3604	0.0001	0.0003	1.2499	Terpendole c	C32 H41 N O5	519.299	C20546	#N/A	down
5.082_574.2965	3.1174	0	0	1.2488	#N/A	C24 H42 N6 O10	574.297	#N/A	#N/A	up
0.897_347.063	0.2848	0	0.0001	1.2487	Adenosine-monophosphate	C10 H14 N5 O7 P	347.063	C00020	HMDB0000045	down
6.282_414.2874	0.2588	0.0003	0.0012	1.2479	#N/A	C19 H39 N6 O2 P	414.287	#N/A	#N/A	down
5.495_481.1523	0.2824	0.006	0.0139	1.2478	#N/A	C13 H33 N5 O8 P2 S	481.152	#N/A	#N/A	down
6.843_342.1976	0.0148	0.019	0.0373	1.2472	#N/A	C17 H30 N2 O3 S	342.198	#N/A	#N/A	down
2.852_218.1269	3.6463	0	0.0002	1.2464	Meprobamate	C9 H18 N2 O4	218.127	#N/A	HMDB0014515	up
3.8_584.2817	3.6958	0.0048	0.0116	1.2459	Ouabain	C29 H44 O12	584.282	C01443	HMDB0015224	up
4.869_341.1788	4.8921	0.0048	0.0116	1.2454	#N/A	C12 H27 N3 O8	341.179	#N/A	#N/A	up
9.237_409.2593	0.3997	0	0.0001	1.2452	#N/A	C21 H35 N3 O5	409.259	#N/A	#N/A	down
11.584_399.7408	0.3228	0	0	1.2444	#N/A	#N/A	399.741	#N/A	#N/A	down
4.203_764.3691	3.3329	0.0001	0.0003	1.2444	#N/A	C33 H56 N4 O16	764.369	#N/A	#N/A	up
4.392_563.2228	2.939	0	0	1.2442	3-({[2-(4,4'-bipiperidin-1-yl)-4-isopropyl-1,3-thiazol-5-yl]carbonyl}amino)-n-(phenylsulfonyl)alanine	C26 H37 N5 O5 S2	563.223	C14125	#N/A	up
3.237_398.2276	3.3162	0.0001	0.0004	1.2437	#N/A	C18 H41 O3 P3	398.228	#N/A	#N/A	up
9.351_581.5386	0.2633	0.0243	0.0461	1.2428	N-2-hydroxystearoylsphingosine	C36 H71 N O4	581.539	#N/A	#N/A	down
11.22_723.0212	0.2483	0	0	1.2407	#N/A	C38 H14 N O13 P	723.021	#N/A	#N/A	down
3.362_244.0825	3.067	0.0002	0.0006	1.2406	Metiamide	C9 H16 N4 S2	244.083	C07449	HMDB0061722	up
12.013_503.3384	0.3322	0	0	1.2404	#N/A	C26 H50 N O6 P	503.338	#N/A	#N/A	down
4.819_466.189	0.2713	0.0038	0.0096	1.2394	#N/A	C21 H30 N4 O6 S	466.189	#N/A	#N/A	down
3.9_623.2545	3.3472	0.0001	0.0003	1.2389	#N/A	C28 H44 N5 O5 P3	623.255	#N/A	#N/A	up
3.565_375.164	2.9747	0	0	1.2386	#N/A	C15 H25 N3 O8	375.164	#N/A	#N/A	up
4.932_288.1506	0.026	0.0138	0.0285	1.238	#N/A	C13 H24 N2 O3 S	288.151	#N/A	#N/A	down
3.404_356.205	3.0175	0	0	1.2378	#N/A	C12 H34 N6 P2 S	356.205	#N/A	#N/A	up
10.273_348.234	0.2914	0.0002	0.0009	1.2373	#N/A	C20 H33 N2 O P	348.234	#N/A	#N/A	down
0.683_243.1341	0.269	0.0014	0.0041	1.2362	#N/A	C9 H17 N5 O3	243.134	#N/A	#N/A	down
3.686_131.0738	2.8868	0	0	1.2358	Skatole	C9 H9 N	131.074	C08313	HMDB0000466	up
6.052_515.1734	0.2708	0.0125	0.0263	1.2355	#N/A	C24 H30 N5 O4 P S	515.173	#N/A	#N/A	down
4.261_274.1352	0.0344	0.0112	0.0239	1.2345	#N/A	C12 H22 N2 O3 S	274.135	#N/A	#N/A	down
0.698_229.1079	0.3091	0	0	1.2339	#N/A	#N/A	229.108	#N/A	#N/A	down
2.932_415.2795	3.188	0.0001	0.0004	1.2334	#N/A	C19 H37 N5 O5	415.279	#N/A	#N/A	up
5.576_374.1842	4.3856	0.0129	0.0269	1.2333	#N/A	C16 H32 N4 P2 S	374.184	#N/A	#N/A	up
4.072_408.2009	3.1296	0	0.0001	1.2325	Ascr#4	C18 H32 O10	408.201	#N/A	#N/A	up
5.523_250.0955	0.2925	0.0017	0.0047	1.232	#N/A	C14 H19 P S	250.095	#N/A	#N/A	down
0.677_488.108	0.2727	0.0002	0.0009	1.231	Citicoline	C14 H26 N4 O11 P2	488.108	C00307	HMDB0001413	down
4.145_447.1755	2.9094	0	0	1.2306	#N/A	C20 H25 N5 O7	447.175	#N/A	#N/A	up
3.667_363.6931	3.0198	0.0003	0.0009	1.2306	#N/A	#N/A	363.693	#N/A	#N/A	up
1.417_192.061	0.2458	0.0004	0.0015	1.2305	(2e)-2-(methylthiomethyl)-3-phenyl-2-propenal	C11 H12 O S	192.061	#N/A	HMDB0037166	down
3.433_292.1821	3.1404	0.0006	0.0019	1.2305	#N/A	C13 H30 N2 O P2	292.182	#N/A	#N/A	up
2.824_172.085	3.1541	0	0.0001	1.2302	Mfcd03547962	C7 H12 N2 O3	172.085	#N/A	#N/A	up
0.583_401.8951	2.7532	0	0	1.2299	#N/A	C10 H3 N4 O6 P S3	401.895	#N/A	#N/A	up
4.645_572.3172	3.0577	0	0.0001	1.2298	#N/A	C23 H49 N4 O10 P	572.317	#N/A	#N/A	up
3.35_222.1006	2.8991	0	0	1.2279	Gly-phe	C11 H14 N2 O3	222.101	#N/A	HMDB0028848	up
3.58_380.1694	3.182	0.0003	0.0012	1.2276	#N/A	C17 H24 N4 O6	380.169	#N/A	#N/A	up
0.67_498.0267	3.0348	0.0004	0.0013	1.2275	#N/A	C12 H26 Cl N4 O5 P3 S2	498.027	#N/A	#N/A	up
4.854_445.2538	2.5414	0	0	1.2271	#N/A	C19 H35 N5 O7	445.254	#N/A	#N/A	up
4.311_576.291	2.5258	0.0001	0.0003	1.2267	#N/A	C27 H40 N6 O8	576.291	#N/A	#N/A	up
4.173_331.0759	2.8865	0	0	1.2263	#N/A	#N/A	331.076	#N/A	#N/A	up
0.562_247.1533	3.0246	0	0	1.2256	Lys-thr	C10 H21 N3 O4	247.153	#N/A	#N/A	up
4.174_659.1431	2.7716	0	0	1.2255	#N/A	C28 H30 N5 O10 P S	659.143	#N/A	#N/A	up
3.734_327.1794	3.1664	0	0	1.2255	#N/A	C15 H25 N3 O5	327.179	#N/A	#N/A	up
5.805_573.3014	3.0467	0	0.0001	1.2253	#N/A	C29 H43 N5 O5 S	573.301	#N/A	#N/A	up
2.858_335.1585	0.3402	0.0142	0.0294	1.225	Riboprine	C15 H21 N5 O4	335.159	C16427	#N/A	down
0.695_305.1224	2.2977	0.0001	0.0003	1.2239	#N/A	#N/A	305.122	#N/A	#N/A	up
0.685_484.0578	2.3224	0.0045	0.011	1.2236	Alpha,beta-dihydroxyethyl-tpp	C14 H22 N4 O9 P2 S	484.058	#N/A	#N/A	up
3.904_388.2321	3.1902	0.0005	0.0017	1.2225	#N/A	C19 H37 N2 O2 P S	388.232	#N/A	#N/A	up
0.558_215.9436	2.6283	0	0	1.2223	#N/A	C2 H7 N2 O2 P3 S	215.944	#N/A	#N/A	up
7.87_331.2723	0.3179	0	0.0001	1.2223	#N/A	C18 H37 N O4	331.272	#N/A	#N/A	down
5.412_476.2982	2.4028	0.0089	0.0196	1.2215	3-({3-[(6-deoxy-alpha-l-mannopyranosyl)oxy]octanoyl}oxy)decanoic acid	C24 H44 O9	476.298	#N/A	#N/A	up
4.039_484.2469	2.9123	0.0005	0.0016	1.2213	#N/A	C21 H38 N6 O3 P2	484.247	#N/A	#N/A	up
3.836_406.1484	3.2212	0.0002	0.0008	1.2208	Morroniside	C17 H26 O11	406.148	C17000	#N/A	up
3.286_665.1255	0.2262	0.0018	0.0049	1.2194	Nadh	C21 H29 N7 O14 P2	665.125	C00004	HMDB0001487	down
4.961_301.2003	3.2697	0	0.0001	1.2185	#N/A	C14 H27 N3 O4	301.2	#N/A	#N/A	up
0.614_597.8297	0.2882	0.0004	0.0015	1.2168	#N/A	C8 H4 N6 O16 P2 S3	597.83	#N/A	#N/A	down
1.408_343.1265	0.3123	0.0037	0.0092	1.2168	(2s)-3-(4-hydroxyphenyl)-2-({[(3s,4s,5r)-2,3,4-trihydroxy-5-(hydroxymethyl)tetrahydro-2-furanyl]methyl}amino)propanoic acid (non-preferred name)	C15 H21 N O8	343.127	#N/A	HMDB0037845	down
9.65_505.3534	3.0644	0.0001	0.0004	1.2162	Mfcd00270917	C26 H52 N O6 P	505.353	#N/A	#N/A	up
0.565_233.9541	2.6198	0	0	1.2139	4-iodoanisole	C7 H7 I O	233.954	#N/A	HMDB0062252	up
3.871_469.2192	2.9763	0.0004	0.0014	1.2135	#N/A	C18 H36 N3 O9 P	469.219	#N/A	#N/A	up
4.242_588.3123	2.9596	0	0	1.2134	#N/A	C28 H50 N2 O7 P2	588.312	#N/A	#N/A	up
5.093_442.2428	2.8617	0	0	1.2133	6-bromo-5e,9z-tetracosadienoic acid	C24 H43 Br O2	442.243	#N/A	#N/A	up
9.564_316.1713	0.3158	0	0.0002	1.2128	#N/A	C16 H30 O2 P2	316.171	#N/A	#N/A	down
4.598_922.3523	3.1162	0	0.0001	1.2125	Precorrin-5	C45 H54 N4 O17	922.352	C06416	#N/A	up
11.796_408.7649	2.5813	0	0	1.2122	#N/A	#N/A	408.765	#N/A	#N/A	up
2.866_282.115	0.2409	0.0049	0.0119	1.2119	(2e)-2,3-diphenyl-3-(2-pyridinyl)acrylonitrile	C20 H14 N2	282.115	C15084	#N/A	down
4.106_455.2747	3.0255	0	0	1.2114	#N/A	C21 H37 N5 O6	455.275	#N/A	#N/A	up
0.692_323.1213	0.2665	0.0006	0.0019	1.2107	#N/A	C15 H22 N3 O P S	323.121	#N/A	#N/A	down
3.111_456.2334	3.1648	0	0.0001	1.21	#N/A	C19 H32 N6 O7	456.233	#N/A	#N/A	up
4.911_598.8299	3.0389	0.0007	0.0023	1.208	#N/A	#N/A	598.83	#N/A	#N/A	up
9.86_650.4587	0.1761	0.0044	0.0107	1.2079	#N/A	C38 H68 O4 P2	650.459	#N/A	#N/A	down
11.383_388.731	0.3377	0	0	1.2076	#N/A	#N/A	388.731	#N/A	#N/A	down
4.591_461.1762	3.031	0	0	1.2073	#N/A	C19 H32 N3 O6 P S	461.176	#N/A	#N/A	up
0.613_869.778	0.2858	0.0003	0.0012	1.2072	#N/A	C24 H5 N6 O17 P3 S4	869.778	#N/A	#N/A	down
11.514_501.3225	0.3674	0	0	1.2067	#N/A	C26 H48 N O6 P	501.322	#N/A	#N/A	down
8.796_451.3663	0.3461	0.0001	0.0005	1.2061	(11z,14z)-eicosadienoylcarnitine	C27 H49 N O4	451.366	#N/A	#N/A	down
0.663_375.9213	2.3184	0.0203	0.0395	1.2051	#N/A	C13 H10 Cl O3 P S3	375.921	#N/A	#N/A	up
7.953_369.2878	0.3282	0.0008	0.0025	1.205	N-oleoyl-l-serine	C21 H39 N O4	369.288	#N/A	#N/A	down
1.367_204.1113	3.0725	0	0	1.2045	Val-ser	C8 H16 N2 O4	204.111	#N/A	#N/A	up
5.307_631.3113	2.5669	0	0	1.2042	#N/A	C31 H46 N5 O7 P	631.311	#N/A	#N/A	up
5.288_593.3596	2.9808	0.0001	0.0004	1.2041	#N/A	C30 H51 N5 O5 S	593.36	#N/A	#N/A	up
0.677_244.0538	0.2953	0.0005	0.0017	1.2039	#N/A	C7 H17 O5 P S	244.054	#N/A	#N/A	down
2.617_360.2009	4.1362	0.0006	0.0021	1.2038	#N/A	C15 H28 N4 O6	360.201	#N/A	#N/A	up
3.253_371.174	0.321	0.0051	0.0122	1.203	Colcemid	C21 H25 N O5	371.174	C11250	#N/A	down
1.357_205.0412	0.2457	0.0023	0.0062	1.2025	Dacisteine	C7 H11 N O4 S	205.041	#N/A	#N/A	down
0.58_333.9076	2.6695	0	0.0001	1.2023	#N/A	C13 H2 O5 S3	333.908	#N/A	#N/A	up
11.206_394.7491	2.7711	0	0.0001	1.2023	#N/A	#N/A	394.749	#N/A	#N/A	up
3.135_462.1965	2.842	0	0	1.2015	#N/A	C18 H30 N4 O10	462.197	#N/A	#N/A	up
11.707_381.7683	2.5018	0	0	1.2012	#N/A	#N/A	381.768	#N/A	#N/A	up
0.614_665.8167	0.293	0.0007	0.0023	1.2009	#N/A	C11 H5 N6 O16 P3 S3	665.817	#N/A	#N/A	down
4.726_329.2313	3.5006	0.0001	0.0005	1.2004	#N/A	C16 H31 N3 O4	329.231	#N/A	#N/A	up
3.976_534.2083	2.7461	0	0	1.2003	Arctiin	C27 H34 O11	534.208	C16915	#N/A	up
1.265_289.1274	2.0814	0.0001	0.0005	1.2002	Ophthalmic acid	C11 H19 N3 O6	289.127	C21016	HMDB0005765	up
4.598_498.2808	2.887	0	0.0002	1.1993	#N/A	C20 H43 N4 O8 P	498.281	#N/A	#N/A	up
3.05_241.1791	2.8024	0.0023	0.0063	1.1981	#N/A	C12 H23 N3 O2	241.179	#N/A	#N/A	up
0.861_276.0957	0.3238	0	0.0001	1.1969	Glu-glu	C10 H16 N2 O7	276.096	C01425	HMDB0028818	down
5.564_302.1665	0.0328	0.0171	0.034	1.1951	Dehydrosiphonochalynol	C22 H22 O	302.166	#N/A	#N/A	down
0.75_264.1046	0.3528	0.011	0.0236	1.1946	Thiamine	C12 H16 N4 O S	264.105	C00378	HMDB0000235	down
0.676_294.1426	0.3241	0	0.0001	1.1935	#N/A	C11 H22 N2 O7	294.143	#N/A	#N/A	down
3.286_366.1426	0.3129	0.0013	0.0039	1.1917	2-iodohexadecanal	C16 H31 I O	366.143	#N/A	#N/A	down
0.613_733.8039	0.287	0.0008	0.0023	1.1916	#N/A	C14 H13 N2 O17 P3 S5	733.804	#N/A	#N/A	down
0.688_309.1061	0.3222	0.0001	0.0004	1.1909	N-acetylneuraminic acid	C11 H19 N O9	309.106	C19909	HMDB0000773	down
5.659_272.1922	0.0625	0.0193	0.0379	1.1906	#N/A	C14 H28 N2 O S	272.192	#N/A	#N/A	down
5.522_409.1307	0.2988	0.0007	0.0023	1.1899	#N/A	C18 H23 N3 O6 S	409.131	#N/A	#N/A	down
9.862_306.2558	0.2994	0.0002	0.0006	1.1898	8z,11z,14z-eicosatrienoic acid	C20 H34 O2	306.256	C03242	HMDB0002925	down
1.188_322.1375	2.9947	0.0003	0.0009	1.1897	2'-deamino-2'-hydroxy-6'-dehydroparomamine	C12 H22 N2 O8	322.137	C20351	#N/A	up
4.173_330.0755	2.7132	0	0	1.1892	Tricin	C17 H14 O7	330.075	C10193	HMDB0124861	up
10.259_380.2597	0.2771	0.0001	0.0005	1.1888	#N/A	C21 H37 N2 O2 P	380.26	#N/A	#N/A	down
6.139_316.1821	0.0452	0.0161	0.0324	1.1877	#N/A	C15 H28 N2 O3 S	316.182	#N/A	#N/A	down
0.591_364.2687	0.3009	0.0018	0.0051	1.1876	#N/A	C16 H36 N4 O5	364.269	#N/A	#N/A	down
2.576_286.1277	4.2746	0.0056	0.0132	1.1838	#N/A	C10 H22 O9	286.128	#N/A	#N/A	up
7.334_339.1867	0.2883	0.0062	0.0143	1.1834	#N/A	C18 H29 N O3 S	339.187	#N/A	#N/A	down
4.408_517.2754	3.0499	0	0.0001	1.1833	#N/A	C22 H39 N5 O9	517.275	#N/A	#N/A	up
4.735_589.2055	2.9074	0.0002	0.0008	1.1831	#N/A	C19 H35 N5 O16	589.206	#N/A	#N/A	up
6.845_465.1936	0.3275	0.0112	0.0239	1.1831	#N/A	C14 H37 N5 O6 P2 S	465.194	#N/A	#N/A	down
1.24_327.0987	0.3724	0.0149	0.0305	1.183	#N/A	C11 H23 N O6 P2	327.099	#N/A	#N/A	down
3.574_446.2014	2.7196	0	0	1.1824	#N/A	C18 H30 N4 O9	446.201	#N/A	#N/A	up
4.205_851.4011	3.0552	0.0007	0.0023	1.1821	#N/A	C38 H68 N3 O12 P3	851.401	#N/A	#N/A	up
0.672_422.0569	2.7624	0.0001	0.0003	1.1818	#N/A	C11 H19 Cl N2 O13	422.057	#N/A	#N/A	up
10.973_738.5389	3.1235	0	0.0001	1.1799	#N/A	C35 H75 N6 O8 P	738.539	#N/A	#N/A	up
7.767_429.2434	5.2301	0.0232	0.0443	1.1797	#N/A	C24 H35 N3 O2 S	429.243	#N/A	#N/A	up
3.724_248.0798	0.3763	0.0112	0.0239	1.1782	Topiroxostat	C13 H8 N6	248.08	#N/A	#N/A	down
5.588_453.1572	0.324	0.0012	0.0036	1.1779	Axitirome	C25 H24 F N O6	453.157	#N/A	#N/A	down
4.368_214.0956	2.7226	0	0	1.1768	1-(beta-d-ribofuranosyl)-1,2-dihydropyrimidine	C9 H14 N2 O4	214.096	#N/A	#N/A	up
0.69_275.1117	0.3687	0	0	1.1766	Gamma-glu-gln	C10 H17 N3 O6	275.112	C05283	HMDB0011738	down
9.525_356.1438	0.3032	0.0002	0.0007	1.1766	#N/A	C23 H21 N2 P	356.144	#N/A	#N/A	down
4.216_218.1057	0.3145	0.0053	0.0126	1.1757	N-acetylserotonin	C12 H14 N2 O2	218.106	C00978	HMDB0001238	down
0.612_801.7909	0.3011	0.001	0.0029	1.1743	#N/A	C18 H9 N6 O15 P3 S5	801.791	#N/A	#N/A	down
0.67_237.0851	0.3006	0.001	0.0029	1.1737	Fructosylglycine	C8 H15 N O7	237.085	#N/A	HMDB0060278	down
7.515_317.293	0.3846	0	0	1.173	2-amino-1,3,4-octadecanetriol	C18 H39 N O3	317.293	C12144	HMDB0004610	down
4.927_315.2157	2.832	0.0001	0.0003	1.1717	#N/A	C15 H29 N3 O4	315.216	#N/A	#N/A	up
6.978_347.2452	0.3912	0.0119	0.0251	1.1707	#N/A	C15 H34 N5 O2 P	347.245	#N/A	#N/A	down
3.531_149.0513	0.3451	0	0.0001	1.1702	L-methionine	C5 H11 N O2 S	149.051	C00073	HMDB0000696	down
0.614_529.8427	0.3023	0.0008	0.0025	1.1701	#N/A	C4 H8 N2 O18 P2 S3	529.843	#N/A	#N/A	down
3.683_260.1162	2.5326	0	0	1.17	Maculosin	C14 H16 N2 O3	260.116	C10605	#N/A	up
3.133_287.1845	3.4387	0.0008	0.0025	1.1696	#N/A	C13 H25 N3 O4	287.185	#N/A	#N/A	up
3.058_509.2128	2.9821	0.0005	0.0016	1.1695	#N/A	C20 H36 N3 O10 P	509.213	#N/A	#N/A	up
4.216_201.0792	0.3149	0.0053	0.0126	1.1695	Carbaryl	C12 H11 N O2	201.079	C07491	#N/A	down
3.978_464.2274	3.064	0.0001	0.0004	1.169	Glas#3	C21 H36 O11	464.227	#N/A	#N/A	up
5.427_575.2803	2.7417	0.0001	0.0003	1.1687	#N/A	C22 H46 N3 O12 P	575.28	#N/A	#N/A	up
0.543_147.9687	2.522	0	0	1.1682	[similar to: silibinin; δmass: -334.1526 da]	#N/A	147.969	#N/A	#N/A	up
7.637_420.2438	0.323	0.0095	0.0207	1.1681	#N/A	C23 H36 N2 O3 S	420.244	#N/A	#N/A	down
9.81_324.1598	0.353	0	0.0001	1.1662	#N/A	C17 H25 Cl N2 O2	324.16	#N/A	#N/A	down
2.61_356.2423	2.6665	0	0.0001	1.165	#N/A	C17 H32 N4 O4	356.242	#N/A	#N/A	up
3.973_430.2065	2.6801	0	0	1.164	#N/A	C18 H30 N4 O8	430.207	#N/A	#N/A	up
3.875_423.2009	2.9473	0.0004	0.0013	1.1635	#N/A	C18 H34 N O8 P	423.201	#N/A	#N/A	up
0.698_364.1952	0.2646	0.0006	0.002	1.1635	#N/A	C14 H28 N4 O7	364.195	#N/A	#N/A	down
3.686_215.1061	2.5409	0	0	1.1634	#N/A	C12 H13 N3 O	215.106	#N/A	#N/A	up
0.608_167.1403	2.6145	0.001	0.0031	1.1626	#N/A	#N/A	167.14	#N/A	#N/A	up
2.87_344.2058	2.9195	0	0.0001	1.1623	#N/A	C16 H32 N4 S2	344.206	#N/A	#N/A	up
4.639_512.2903	2.7207	0.0001	0.0004	1.1623	#N/A	C20 H45 N6 O5 P S	512.29	#N/A	#N/A	up
9.565_312.162	0.3578	0	0.0001	1.1621	#N/A	C14 H30 Cl O3 P	312.162	#N/A	#N/A	down
4.415_650.2037	2.6748	0	0.0001	1.162	#N/A	C26 H45 N4 O5 P3 S2	650.204	#N/A	#N/A	up
2.589_126.0432	0.3026	0.0001	0.0004	1.1619	Thymine	C5 H6 N2 O2	126.043	C00178	HMDB0000262	down
2.86_336.1618	0.3545	0.0101	0.0219	1.1618	#N/A	#N/A	336.162	#N/A	#N/A	down
3.434_317.195	2.6627	0.0017	0.0047	1.1614	#N/A	C14 H27 N3 O5	317.195	#N/A	#N/A	up
9.325_404.1706	0.3047	0.0001	0.0003	1.161	#N/A	C14 H35 Cl N4 O P2 S	404.171	#N/A	#N/A	down
4.214_317.195	3.1915	0.0006	0.0019	1.1607	#N/A	C16 H32 N O P S	317.195	#N/A	#N/A	up
6.652_308.1848	0.3408	0.0181	0.0358	1.1604	#N/A	C14 H28 O7	308.185	#N/A	#N/A	down
0.831_364.0979	2.8465	0.0001	0.0003	1.1602	#N/A	C10 H16 N6 O9	364.098	#N/A	#N/A	up
3.291_320.1374	0.3343	0.0017	0.0047	1.1599	Eterobarb	C16 H20 N2 O5	320.137	#N/A	#N/A	down
2.889_530.2708	2.9696	0.0027	0.0071	1.1598	#N/A	C22 H38 N6 O9	530.271	#N/A	#N/A	up
11.686_406.7761	2.4095	0	0	1.1595	#N/A	#N/A	406.776	#N/A	#N/A	up
0.539_124.9792	2.4767	0	0	1.1595	#N/A	#N/A	124.979	#N/A	#N/A	up
0.54_115.9788	2.3985	0	0	1.1592	#N/A	#N/A	115.979	#N/A	#N/A	up
3.648_318.1327	2.9244	0.001	0.0029	1.1587	His-tyr	C15 H18 N4 O4	318.133	#N/A	#N/A	up
0.543_142.9898	2.4669	0	0	1.1583	#N/A	#N/A	142.99	#N/A	#N/A	up
1.078_229.0302	4.936	0.0122	0.0257	1.1583	#N/A	C4 H14 N3 O2 P3	229.03	#N/A	#N/A	up
0.897_369.0446	0.3679	0	0	1.1578	Acetosulfone	C14 H15 N3 O5 S2	369.045	#N/A	#N/A	down
3.663_374.2164	2.7554	0	0.0001	1.1558	#N/A	C16 H30 N4 O6	374.216	#N/A	#N/A	up
3.679_332.1484	2.7245	0.0015	0.0043	1.1555	Gln-trp	C16 H20 N4 O4	332.148	#N/A	#N/A	up
0.615_393.867	0.3198	0.0007	0.0022	1.1553	#N/A	C4 H4 N4 O8 P2 S3	393.867	#N/A	#N/A	down
4.048_304.1496	0.3802	0.0006	0.0019	1.155	#N/A	#N/A	304.15	#N/A	#N/A	down
0.614_461.8547	0.3167	0.0007	0.0022	1.1539	#N/A	C7 H4 N4 O10 P2 S3	461.855	#N/A	#N/A	down
3.958_303.1517	0.4018	0	0	1.1533	#N/A	#N/A	303.152	#N/A	#N/A	down
1.032_235.9832	0.3574	0	0	1.153	#N/A	C8 H12 S4	235.983	#N/A	#N/A	down
4.393_488.2489	2.6285	0.0021	0.0058	1.1524	#N/A	C20 H37 N6 O6 P	488.249	#N/A	#N/A	up
7.232_356.2134	0.0459	0.0202	0.0393	1.1524	(2e,4e,6e,8e,10e,12e,14e,16e,18e,20e,22e,24e)-2,4,6,8,10,12,14,16,18,20,22,24-hexacosadodecaenal	C26 H28 O	356.213	#N/A	#N/A	down
3.776_648.2609	2.6325	0	0	1.1523	#N/A	C28 H46 N2 O11 P2	648.261	#N/A	#N/A	up
5.168_341.195	2.6039	0	0	1.1522	#N/A	C16 H27 N3 O5	341.195	#N/A	#N/A	up
11.172_388.7579	2.6895	0	0	1.1521	#N/A	#N/A	388.758	#N/A	#N/A	up
3.909_397.2327	2.6325	0.0019	0.0053	1.1512	[similar to: microcystin-lr ; δmass: -597.3161 da]	#N/A	397.233	#N/A	#N/A	up
3.569_496.265	2.667	0	0.0002	1.1511	#N/A	C24 H41 N4 O3 P S	496.265	#N/A	#N/A	up
3.395_357.1899	2.3917	0	0	1.1509	#N/A	C16 H27 N3 O6	357.19	#N/A	#N/A	up
1.186_153.0404	0.3942	0	0	1.1508	#N/A	#N/A	153.04	#N/A	#N/A	down
0.617_325.8795	0.3216	0.0007	0.0021	1.1506	#N/A	C6 H O10 P3	325.88	#N/A	#N/A	down
4.26_772.3228	2.2325	0.0002	0.0009	1.1502	#N/A	C34 H54 N4 O12 P2	772.323	#N/A	#N/A	up
4.955_820.363	2.7893	0	0.0001	1.1498	#N/A	C39 H57 N4 O13 P	820.363	#N/A	#N/A	up
0.543_105.9561	2.4763	0	0	1.1493	#N/A	#N/A	105.956	#N/A	#N/A	up
0.543_101.9632	2.4276	0	0	1.1486	#N/A	#N/A	101.963	#N/A	#N/A	up
0.613_937.7666	0.3184	0.0009	0.0028	1.1483	#N/A	C33 H5 N2 O18 P3 S4	937.767	#N/A	#N/A	down
0.743_155.035	0.4612	0	0	1.1471	N-methylethanolamine phosphate	C3 H10 N O4 P	155.035	C01210	HMDB0060173	down
3.575_189.0463	0.3583	0.0137	0.0285	1.1469	#N/A	C7 H11 N O3 S	189.046	#N/A	#N/A	down
2.916_320.0863	2.379	0.0065	0.015	1.1468	#N/A	C12 H22 N2 O2 P2 S	320.086	#N/A	#N/A	up
3.959_294.1215	0.4283	0	0.0001	1.1452	Methyl alpha-aspartylphenylalaninate	C14 H18 N2 O5	294.122	#N/A	#N/A	down
0.543_173.9845	2.5115	0	0.0001	1.1452	#N/A	C2 H8 O5 P2	173.984	#N/A	#N/A	up
1.437_360.1641	2.8082	0.0001	0.0003	1.1449	#N/A	C13 H28 O11	360.164	#N/A	#N/A	up
4.163_333.1324	0.4269	0.0001	0.0006	1.1448	Oglufanide	C16 H19 N3 O5	333.132	#N/A	HMDB0028830	down
2.85_318.1509	0.3601	0.0105	0.0227	1.1442	#N/A	C7 H22 N6 O8	318.151	#N/A	#N/A	down
4.215_258.1369	5.5743	0.0159	0.032	1.1438	Cyclo(dehydrophenylalanyl-l-leucyl)	C15 H18 N2 O2	258.137	C20521	#N/A	up
0.865_388.9659	2.9082	0.0002	0.0008	1.1437	#N/A	C15 H3 N O12	388.966	#N/A	#N/A	up
3.921_343.1744	2.632	0	0	1.1434	[similar to: l-threonine; δmass: 224.1161 da]	#N/A	343.174	#N/A	#N/A	up
3.699_315.1794	2.6906	0.0001	0.0003	1.1431	#N/A	C14 H25 N3 O5	315.179	#N/A	#N/A	up
3.259_302.1498	2.6383	0.0014	0.004	1.1428	#N/A	#N/A	302.15	#N/A	#N/A	up
3.806_301.1427	2.6653	0	0.0001	1.1407	(-)-febrifugine	C16 H19 N3 O3	301.143	C10677	#N/A	up
7.097_344.2134	0.0743	0.0181	0.0358	1.1403	#N/A	C17 H32 N2 O3 S	344.213	#N/A	#N/A	down
9.81_306.1871	0.3697	0	0.0001	1.14	#N/A	C15 H32 O2 P2	306.187	#N/A	#N/A	down
11.295_754.0285	0.3887	0	0	1.1398	#N/A	C22 H25 N6 O16 P3 S	754.029	#N/A	#N/A	down
3.824_423.1643	2.5523	0	0	1.1392	#N/A	C20 H29 N3 O3 S2	423.164	#N/A	#N/A	up
0.543_119.9738	2.3963	0	0	1.139	#N/A	#N/A	119.974	#N/A	#N/A	up
0.542_87.0161	2.4653	0	0.0001	1.1388	#N/A	#N/A	87.0161	#N/A	#N/A	up
0.686_204.0748	0.3927	0	0	1.1384	Glu-gly	C7 H12 N2 O5	204.075	#N/A	HMDB0028819	down
3.687_261.1114	2.4595	0	0	1.1368	Imazapyr	C13 H15 N3 O3	261.111	C18864	#N/A	up
2.529_309.1689	0.3761	0	0	1.1362	2762577	C15 H23 N3 O4	309.169	C19063	#N/A	down
3.295_322.1528	0.3503	0.0013	0.0038	1.1339	Etifenin	C16 H22 N2 O5	322.153	#N/A	#N/A	down
3.461_297.0895	0.3549	0	0.0002	1.133	5'-methylthioadenosine	C11 H15 N5 O3 S	297.089	C00170	HMDB0001173	down
0.656_255.8136	2.3205	0.0088	0.0194	1.13	#N/A	C H2 Cl O P S5	255.814	#N/A	#N/A	up
6.179_277.1678	0.2785	0.0209	0.0405	1.1296	Promacyl	C16 H23 N O3	277.168	C18955	#N/A	down
0.688_200.6194	2.6796	0.0001	0.0003	1.1283	#N/A	#N/A	200.619	#N/A	#N/A	up
3.824_216.0902	2.9815	0.0112	0.0239	1.1276	1,2,3,4-tetrahydro-î²-carboline-3-carboxylic acid	C12 H12 N2 O2	216.09	#N/A	HMDB0035665	up
2.904_461.2124	3.0225	0.0001	0.0004	1.1275	#N/A	C20 H38 N3 O3 P3	461.212	#N/A	#N/A	up
8.391_299.2824	0.3802	0	0	1.1273	D-sphingosine	C18 H37 N O2	299.282	C00319	HMDB0000252	down
3.604_317.1586	2.699	0	0	1.1269	#N/A	C13 H23 N3 O6	317.159	#N/A	#N/A	up
3.159_530.2345	2.1705	0	0.0001	1.1268	Tipelukast	C29 H38 O7 S	530.235	#N/A	#N/A	up
1.035_204.0218	0.3827	0	0	1.1263	#N/A	C6 H10 N2 O2 P2	204.022	#N/A	#N/A	down
3.908_397.7347	2.6339	0.0014	0.0041	1.126	[similar to: microcystin-lr ; δmass: -596.8141 da]	#N/A	397.735	#N/A	#N/A	up
0.544_191.995	2.4662	0	0.0001	1.1259	#N/A	C5 H N6 O P	191.995	#N/A	#N/A	up
3.745_305.138	2.5732	0	0	1.125	Imazamox	C15 H19 N3 O4	305.138	C18598	#N/A	up
5.877_472.2327	2.6676	0.0006	0.0018	1.1248	Linagliptin	C25 H28 N8 O2	472.233	#N/A	#N/A	up
2.156_261.1328	2.9691	0.0004	0.0014	1.1239	Asp-lys	C10 H19 N3 O5	261.133	#N/A	HMDB0004987	up
4.937_200.1164	2.6264	0	0	1.123	#N/A	C9 H16 N2 O3	200.116	#N/A	#N/A	up
11.093_402.7468	2.2369	0	0	1.1228	#N/A	#N/A	402.747	#N/A	#N/A	up
5.645_355.2107	2.5128	0	0.0001	1.122	#N/A	C17 H29 N3 O5	355.211	#N/A	#N/A	up
0.66_313.7725	2.7947	0.0261	0.0492	1.122	#N/A	#N/A	313.772	#N/A	#N/A	up
3.671_517.1848	2.3964	0	0	1.1217	#N/A	C22 H36 N3 O5 P S2	517.185	#N/A	#N/A	up
0.62_189.905	0.3295	0.0013	0.0037	1.1207	#N/A	#N/A	189.905	#N/A	#N/A	down
0.594_287.915	2.6288	0.0014	0.004	1.12	#N/A	C4 H O13 P	287.915	#N/A	#N/A	up
4.368_186.1007	2.5339	0	0	1.1191	L-alanyl-l-proline	C8 H14 N2 O3	186.101	#N/A	#N/A	up
0.688_281.1111	0.3559	0.0004	0.0014	1.119	(2s)-3-hydroxy-2-({[(3s,4s,5r)-2,3,4-trihydroxy-5-(hydroxymethyl)tetrahydro-2-furanyl]methyl}amino)butanoic acid (non-preferred name)	C10 H19 N O8	281.111	#N/A	HMDB0037843	down
5.538_164.0953	0.4024	0.0013	0.0039	1.1188	N,n-dimethyl-n-phenylurea	C9 H12 N2 O	164.095	C11224	#N/A	down
3.532_191.0619	0.3952	0	0.0001	1.1175	N-acetylmethionine	C7 H13 N O3 S	191.062	C02712	HMDB0011745	down
2.961_452.1909	2.8344	0.0005	0.0016	1.117	#N/A	C18 H33 N2 O9 P	452.191	#N/A	#N/A	up
0.607_613.9669	0.38	0	0	1.1165	#N/A	C16 H17 N4 O14 P3 S	613.967	#N/A	#N/A	down
10.212_344.3289	0.3467	0	0	1.1158	Batilol	C21 H44 O3	344.329	C13858	#N/A	down
2.924_571.2488	2.6213	0	0.0001	1.1158	#N/A	C17 H42 N5 O14 P	571.249	#N/A	#N/A	up
0.687_207.1114	2.5374	0	0.0001	1.1158	Miglitol	C8 H17 N O5	207.111	C07708	HMDB0014634	up
0.665_206.9912	0.3308	0.0002	0.0009	1.1154	#N/A	C7 H N3 O5	206.991	#N/A	#N/A	down
5.263_511.7456	2.7697	0.0003	0.0012	1.1141	#N/A	#N/A	511.746	#N/A	#N/A	up
10.941_408.7467	0.357	0	0	1.1113	#N/A	#N/A	408.747	#N/A	#N/A	down
9.526_340.1714	0.3238	0.0005	0.0016	1.1107	#N/A	C20 H25 N2 O P	340.171	#N/A	#N/A	down
4.154_359.2056	2.6429	0	0.0002	1.1102	#N/A	C16 H29 N3 O6	359.206	#N/A	#N/A	up
2.896_142.1109	2.5189	0	0	1.1101	#N/A	C7 H14 N2 O	142.111	#N/A	#N/A	up
3.293_294.1579	2.977	0.0006	0.0019	1.1097	Troxipide	C15 H22 N2 O4	294.158	#N/A	#N/A	up
9.342_374.2432	0.3603	0	0.0001	1.1093	#N/A	C20 H41 P3	374.243	#N/A	#N/A	down
0.69_184.0255	0.3354	0	0.0001	1.1087	#N/A	C4 H5 N6 O P	184.025	#N/A	#N/A	down
6.727_143.1313	0.0618	0.0241	0.0458	1.1084	Valpromide	C8 H17 N O	143.131	#N/A	#N/A	down
9.565_329.2387	0.3336	0.0221	0.0426	1.1083	#N/A	C18 H35 N O2 S	329.239	#N/A	#N/A	down
3.051_471.2809	3.2262	0.0028	0.0072	1.1079	#N/A	C18 H42 N5 O7 P	471.281	#N/A	#N/A	up
3.816_263.1561	0.4468	0	0	1.1072	#N/A	C12 H25 N O3 S	263.156	#N/A	#N/A	down
11.991_832.077	2.4926	0	0.0001	1.1069	#N/A	C31 H26 N6 O18 P2	832.077	#N/A	#N/A	up
3.05_200.1165	2.6718	0.0001	0.0003	1.1063	#N/A	C9 H16 N2 O3	200.117	#N/A	#N/A	up
9.637_351.1706	0.3876	0	0.0001	1.1055	Pirenzepine	C19 H21 N5 O2	351.171	C07508	HMDB0014808	down
0.592_219.9276	2.3423	0	0.0001	1.1043	#N/A	C2 H7 O4 P3 S	219.928	#N/A	#N/A	up
0.657_264.9495	0.3729	0.0005	0.0016	1.1028	#N/A	C6 H7 Cl N3 O P3	264.95	#N/A	#N/A	down
3.425_374.1942	2.1616	0.0224	0.0432	1.1028	#N/A	C11 H30 N6 O6 S	374.194	#N/A	#N/A	up
3.554_292.1006	3.2075	0.004	0.01	1.1026	Canavaninosuccinate	C9 H16 N4 O7	292.101	#N/A	HMDB0012197	up
4.366_376.1382	0.425	0	0	1.1025	(+)-riboflavin	C17 H20 N4 O6	376.138	#N/A	#N/A	down
11.685_422.751	2.1712	0	0	1.1007	#N/A	#N/A	422.751	#N/A	#N/A	up
4.134_319.1531	0.3875	0	0.0002	1.1003	#N/A	C16 H21 N3 O4	319.153	#N/A	#N/A	down
11.586_767.5421	0.4167	0	0.0001	1.1002	#N/A	C38 H78 N3 O10 P	767.542	#N/A	#N/A	down
3.662_419.2036	2.6403	0.004	0.01	1.0993	#N/A	C14 H34 N3 O9 P	419.204	#N/A	#N/A	up
3.619_434.2165	2.4631	0	0	1.0991	#N/A	C19 H35 N2 O7 P	434.216	#N/A	#N/A	up
9.324_402.1703	0.3362	0.0002	0.0006	1.0986	#N/A	C15 H26 N6 O5 S	402.17	#N/A	#N/A	down
5.831_601.1518	0.3024	0.0033	0.0084	1.0986	#N/A	C21 H36 N3 O11 P S2	601.152	#N/A	#N/A	down
5.321_424.1881	2.4235	0	0	1.0985	Β-mangostin	C25 H28 O6	424.188	#N/A	HMDB0036596	up
10.748_364.3129	0.295	0	0	1.0982	#N/A	C27 H40	364.313	#N/A	#N/A	down
1.275_555.1307	0.3989	0	0.0001	1.0982	#N/A	C16 H34 N3 O12 P S2	555.131	#N/A	#N/A	down
5.379_560.2629	3.6574	0.014	0.0289	1.0952	(3beta)-3-(beta-d-glucopyranosyloxy)-14-hydroxy-11-oxobufa-4,20,22-trienolide	C30 H40 O10	560.263	#N/A	#N/A	up
3.081_332.1695	2.2501	0	0	1.0933	#N/A	C13 H24 N4 O6	332.17	#N/A	#N/A	up
0.543_133.9894	2.1427	0	0	1.0919	[similar to: valylproline; δmass: -80.1424 da]	#N/A	133.989	#N/A	#N/A	up
0.693_115.0635	0.4041	0	0	1.0915	L-proline	C5 H9 N O2	115.064	C16435	#N/A	down
4.367_345.1899	2.3451	0	0	1.0889	Eptapirone	C16 H23 N7 O2	345.19	#N/A	#N/A	up
5.548_332.1406	0.2523	0.0116	0.0246	1.0885	#N/A	C14 H24 N2 O5 S	332.141	#N/A	#N/A	down
0.618_257.8922	0.3596	0.001	0.0029	1.0881	#N/A	#N/A	257.892	#N/A	#N/A	down
9.565_300.194	0.3712	0.0001	0.0006	1.0877	3-{(1r,2r,3r,5s)-3,5-dihydroxy-2-[(1e,3s)-3-hydroxy-1-octen-1-yl]cyclopentyl}propanoic acid	C16 H28 O5	300.194	#N/A	#N/A	down
8.877_326.3296	5.7249	0.0214	0.0414	1.0864	#N/A	C20 H42 N2 O	326.33	#N/A	#N/A	up
7.418_347.3035	0.4312	0	0	1.0854	#N/A	C20 H37 N5	347.303	#N/A	#N/A	down
5.064_227.1636	0.2374	0.0092	0.0202	1.0854	#N/A	C11 H21 N3 O2	227.164	#N/A	#N/A	down
3.838_446.1913	2.6539	0.0001	0.0006	1.0851	#N/A	C21 H37 O4 P3	446.191	#N/A	#N/A	up
0.673_360.0523	0.3717	0.0001	0.0005	1.0841	#N/A	C11 H18 N6 P2 S2	360.052	#N/A	#N/A	down
5.827_760.1854	0.2784	0.008	0.0178	1.0839	#N/A	C25 H51 N2 O12 P3 S3	760.185	#N/A	#N/A	down
5.525_280.106	0.3733	0.0058	0.0135	1.0836	Levosimendan	C14 H12 N6 O	280.106	#N/A	HMDB0015058	down
4.493_343.1742	2.3772	0	0.0002	1.0825	#N/A	C17 H32 N P3	343.174	#N/A	#N/A	up
1.391_473.2113	2.5708	0.0001	0.0003	1.0808	#N/A	C19 H31 N5 O9	473.211	#N/A	#N/A	up
3.576_299.1845	2.3879	0.0005	0.0017	1.0796	#N/A	C14 H25 N3 O4	299.185	#N/A	#N/A	up
0.599_312.0286	0.4705	0	0	1.0793	#N/A	C4 H12 N2 O14	312.029	#N/A	#N/A	down
0.718_191.0255	0.3783	0.002	0.0055	1.0783	#N/A	C6 H9 N O4 S	191.025	#N/A	#N/A	down
8.721_508.3341	2.9293	0.0216	0.0417	1.0769	#N/A	C26 H55 O3 P3	508.334	#N/A	#N/A	up
9.464_453.2858	0.4927	0	0	1.0763	Glycerophospho-n-palmitoyl ethanolamine	C21 H44 N O7 P	453.286	#N/A	#N/A	down
3.412_413.2273	2.3064	0	0	1.0759	#N/A	C18 H31 N5 O6	413.227	#N/A	#N/A	up
9.175_282.2171	0.417	0	0	1.0756	#N/A	C13 H26 N6 O	282.217	#N/A	#N/A	down
4.913_330.2077	2.3262	0	0.0001	1.0754	#N/A	#N/A	330.208	#N/A	#N/A	up
1.314_423.0949	0.3024	0.0084	0.0186	1.0752	#N/A	C16 H28 N O4 P3 S	423.095	#N/A	#N/A	down
3.593_361.1847	2.3407	0	0.0001	1.0742	#N/A	C15 H27 N3 O7	361.185	#N/A	#N/A	up
3.834_414.2478	2.88	0.001	0.003	1.0729	#N/A	C19 H34 N4 O6	414.248	#N/A	#N/A	up
3.305_546.2067	2.315	0	0.0001	1.0721	#N/A	C17 H35 N6 O12 P	546.207	#N/A	#N/A	up
4.173_258.1582	2.2761	0	0	1.0708	Pipecolate	C6 H11 N O2	258.158	C00408	HMDB0000716	up
2.992_429.2589	2.4882	0.0002	0.0007	1.0699	#N/A	C18 H39 N O10	429.259	#N/A	#N/A	up
4.034_264.1474	2.5486	0.0001	0.0003	1.0698	Vorinostat	C14 H20 N2 O3	264.147	#N/A	HMDB0015568	up
3.345_452.1909	0.5261	0.0009	0.0029	1.0693	#N/A	C22 H35 N2 O2 P3	452.191	#N/A	#N/A	down
4.744_278.1629	2.4613	0.0012	0.0036	1.0691	Ro 20-1724	C15 H22 N2 O3	278.163	#N/A	HMDB0062483	up
5.526_439.1415	0.3963	0.0033	0.0083	1.0677	#N/A	C21 H32 N O P3 S	439.142	#N/A	#N/A	down
2.898_448.1993	2.3561	0	0.0001	1.0672	Obliquine	C26 H28 N2 O5	448.199	C12183	#N/A	up
3.256_394.1851	2.4991	0.0001	0.0003	1.0672	#N/A	C18 H26 N4 O6	394.185	#N/A	#N/A	up
0.601_297.1802	0.3653	0.0049	0.0119	1.0671	#N/A	C12 H27 N O7	297.18	#N/A	#N/A	down
9.809_338.2134	0.4149	0	0	1.0669	#N/A	C18 H31 N2 O2 P	338.213	#N/A	#N/A	down
5.336_690.1784	0.4683	0.0004	0.0014	1.0663	#N/A	C31 H41 N4 O4 P3 S2	690.178	#N/A	#N/A	down
2.829_342.1902	2.4791	0.0001	0.0004	1.065	#N/A	C15 H26 N4 O5	342.19	#N/A	#N/A	up
9.808_322.1593	0.4391	0	0	1.0633	#N/A	C18 H26 O3 S	322.159	#N/A	#N/A	down
1.009_191.0255	0.3701	0.0006	0.002	1.0629	#N/A	C6 H9 N O4 S	191.025	#N/A	#N/A	down
3.842_365.1588	2.3755	0	0.0002	1.0616	#N/A	C15 H28 N O7 P	365.159	#N/A	#N/A	up
2.176_358.1854	2.549	0.0007	0.0023	1.0614	#N/A	C13 H31 N2 O7 P	358.185	#N/A	#N/A	up
0.67_338.0702	0.3816	0.0003	0.0011	1.0611	#N/A	C9 H14 N4 O10	338.07	#N/A	#N/A	down
3.431_347.1691	2.4242	0.0006	0.0019	1.0603	#N/A	C14 H25 N3 O7	347.169	#N/A	#N/A	up
4.063_317.195	2.6554	0.0061	0.0141	1.06	#N/A	C14 H27 N3 O5	317.195	#N/A	#N/A	up
7.358_157.1469	0.1907	0.0168	0.0336	1.0596	#N/A	C9 H19 N O	157.147	#N/A	#N/A	down
3.748_409.149	2.2338	0	0	1.0592	Ezetimibe	C24 H21 F2 N O3	409.149	#N/A	HMDB0015108	up
4.438_478.2432	2.5509	0.0021	0.0057	1.0592	#N/A	C23 H34 N4 O7	478.243	#N/A	#N/A	up
0.932_112.0275	0.3917	0.0001	0.0003	1.0591	Uracil	C4 H4 N2 O2	112.028	C00106	HMDB0000300	down
1.459_252.1108	3.2269	0.0165	0.0331	1.0591	Ala-tyr	C12 H16 N2 O4	252.111	#N/A	#N/A	up
8.621_298.2984	3.7268	0.0092	0.0201	1.059	#N/A	C18 H38 N2 O	298.298	#N/A	#N/A	up
11.839_393.7787	0.3751	0	0	1.0582	#N/A	#N/A	393.779	#N/A	#N/A	down
0.719_306.0366	0.3856	0.0171	0.034	1.0581	2-protocatechuoyl phloroglucinol carboxylic acid	C14 H10 O8	306.037	C04524	HMDB0059651	down
2.835_248.1195	2.838	0.0007	0.0022	1.0576	Val-met	C10 H20 N2 O3 S	248.119	#N/A	#N/A	up
3.392_372.2372	2.4047	0	0.0002	1.0567	#N/A	#N/A	372.237	#N/A	#N/A	up
5.671_734.3694	2.4571	0.0003	0.0011	1.0565	#N/A	C40 H56 N4 O5 P2	734.369	#N/A	#N/A	up
3.373_360.2008	2.2943	0.003	0.0077	1.0557	#N/A	C15 H28 N4 O6	360.201	#N/A	#N/A	up
0.607_599.2768	2.223	0.0061	0.0141	1.0557	#N/A	C23 H48 N5 O7 P3	599.277	#N/A	#N/A	up
7.2_210.1234	0.3924	0.0167	0.0333	1.0547	#N/A	C8 H14 N6 O	210.123	#N/A	#N/A	down
9.759_343.2542	0.3957	0.0153	0.0311	1.054	#N/A	C19 H37 N O2 S	343.254	#N/A	#N/A	down
2.205_192.0906	2.3645	0	0	1.0525	Cotinine n-oxide	C10 H12 N2 O2	192.091	#N/A	HMDB0001411	up
0.609_410.0059	0.4083	0	0.0002	1.0523	(4r,6e,8e,10r,11r,12e)-13-bromo-10,11-dichloro-4-hydroxy-7,11-dimethyl-3-methylene-6,8,12-tridecatrienoic acid	C16 H21 Br Cl2 O3	410.006	#N/A	#N/A	down
2.462_374.1801	2.3385	0.0007	0.0022	1.0515	(9z)-16-(dimethylarsoryl)-9-hexadecenoic acid	C18 H35 As O3	374.18	#N/A	#N/A	up
0.608_477.9936	0.4064	0	0.0002	1.0502	#N/A	C11 H15 N2 O15 P S	477.994	#N/A	#N/A	down
5.301_412.2686	2.4341	0.0125	0.0263	1.05	#N/A	C18 H41 N2 O6 P	412.269	#N/A	#N/A	up
7.395_358.1756	0.4498	0.0155	0.0314	1.05	#N/A	C16 H26 N2 O7	358.176	#N/A	#N/A	down
0.62_581.2662	2.1337	0.0095	0.0207	1.0491	Ergotamine	C33 H35 N5 O5	581.266	C07544	HMDB0014834	up
3.737_386.1952	2.3957	0.0004	0.0013	1.0487	Bevenopran	C20 H26 N4 O4	386.195	#N/A	#N/A	up
9.279_453.3222	0.5032	0.0001	0.0003	1.0458	1-tetradecyl-sn-glycero-3-phosphocholine	C22 H48 N O6 P	453.322	#N/A	#N/A	down
5.469_428.2272	2.2698	0	0.0001	1.0456	(5e,9z)-6-bromo-5,9-tricosadienoic acid	C23 H41 Br O2	428.227	#N/A	#N/A	up
3.704_235.0846	0.3612	0.003	0.0078	1.0452	1581740	C12 H13 N O4	235.085	#N/A	HMDB0032776	down
3.487_228.1112	2.2594	0	0	1.0443	Tetraacetylethylenediamine	C10 H16 N2 O4	228.111	#N/A	HMDB0040573	up
3.895_470.6966	2.3548	0.0003	0.0012	1.043	#N/A	#N/A	470.697	#N/A	#N/A	up
4.178_367.1531	2.7976	0.0038	0.0095	1.0396	Tryptophyl-tyrosine	C20 H21 N3 O4	367.153	#N/A	HMDB0029095	up
9.28_1025.5968	2.5857	0.021	0.0407	1.0396	#N/A	C57 H88 N O13 P	1025.6	#N/A	#N/A	up
0.608_545.9814	0.4071	0.0001	0.0003	1.0395	#N/A	C8 H14 N6 O18 S2	545.981	#N/A	#N/A	down
10.971_366.3286	0.3472	0	0	1.0386	#N/A	C27 H42	366.329	#N/A	#N/A	down
5.258_480.1684	0.4035	0.0086	0.019	1.0362	#N/A	C19 H33 N2 O8 P S	480.168	#N/A	#N/A	down
3.461_262.1353	2.4601	0.0003	0.0012	1.0352	Methionylleucine	C11 H22 N2 O3 S	262.135	#N/A	HMDB0028977	up
2.594_400.2068	0.4169	0	0.0002	1.0337	#N/A	C17 H39 O4 P3	400.207	#N/A	#N/A	down
4.123_480.186	2.2756	0	0.0001	1.033	#N/A	C23 H35 N2 O3 P3	480.186	#N/A	#N/A	up
8.85_296.1963	0.3576	0.0001	0.0006	1.033	#N/A	C13 H24 N6 O2	296.196	#N/A	#N/A	down
0.612_274.0309	0.4211	0.0001	0.0003	1.0328	#N/A	C8 H13 N4 O P3	274.031	#N/A	#N/A	down
9.864_360.2514	0.3881	0.0003	0.001	1.0289	Oscr#22	C19 H36 O6	360.251	#N/A	#N/A	down
4.318_242.1268	2.1659	0	0	1.0283	#N/A	C11 H18 N2 O4	242.127	#N/A	#N/A	up
3.355_317.1586	1.8318	0.0075	0.0168	1.0282	#N/A	C14 H27 N3 O S2	317.159	#N/A	#N/A	up
11.841_394.2802	0.4128	0	0	1.0277	#N/A	#N/A	394.28	#N/A	#N/A	down
5.719_241.1791	0.2825	0.0085	0.0188	1.0262	#N/A	C12 H23 N3 O2	241.179	#N/A	#N/A	down
9.027_346.2114	0.3695	0.0015	0.0042	1.0254	#N/A	C18 H37 P3	346.211	#N/A	#N/A	down
1.035_250.9855	0.4244	0	0.0002	1.0251	#N/A	C5 H7 N3 O5 P2	250.986	#N/A	#N/A	down
1.221_131.0585	0.4383	0	0.0001	1.0247	N-acetyl-l-alanine	C5 H9 N O3	131.059	#N/A	HMDB0000766	down
0.609_681.9545	0.4112	0.0001	0.0006	1.0231	#N/A	C14 H17 N6 O18 P3 S	681.955	#N/A	#N/A	down
0.921_366.9839	2.3634	0	0.0002	1.0228	#N/A	C10 H9 N O12 S	366.984	#N/A	#N/A	up
5.044_219.0898	0.4091	0.0015	0.0042	1.0199	Aniracetam	C12 H13 N O3	219.09	C13355	#N/A	down
4.207_452.1571	2.4452	0.0006	0.0019	1.0189	#N/A	C28 H24 N2 O2 S	452.157	#N/A	#N/A	up
1.568_473.2111	2.2768	0.0011	0.0034	1.0176	#N/A	C18 H35 N O13	473.211	#N/A	#N/A	up
1.115_257.1017	1.9333	0.0003	0.001	1.0173	Benserazide	C10 H15 N3 O5	257.102	#N/A	#N/A	up
0.7_685.0903	0.3928	0.0059	0.0137	1.0156	#N/A	C25 H30 N5 O10 P3 S	685.09	#N/A	#N/A	down
9.541_502.2492	3.7646	0.0207	0.0401	1.0155	Yazumycin a	C19 H34 N8 O8	502.249	C19785	#N/A	up
0.696_273.096	2.9767	0.0036	0.0091	1.0149	#N/A	C12 H20 N O2 P S	273.096	#N/A	#N/A	up
1.036_232.975	0.4302	0	0.0002	1.0142	#N/A	C5 H5 N3 O4 P2	232.975	#N/A	#N/A	down
8.51_308.1963	0.5293	0.0001	0.0006	1.0141	(11z)-14,14,14-trifluoro-11-tetradecenyl acetate	C16 H27 F3 O2	308.196	#N/A	#N/A	down
3.837_343.1743	1.9508	0	0	1.0131	#N/A	C15 H25 N3 O6	343.174	#N/A	#N/A	up
11.839_733.5615	0.3862	0	0	1.0128	Dl-dipalmitoylphosphatidylcholine	C40 H80 N O8 P	733.562	#N/A	#N/A	down
0.676_364.0981	2.0851	0	0	1.0126	#N/A	C10 H16 N6 O9	364.098	#N/A	#N/A	up
11.756_383.757	1.9277	0	0	1.0114	#N/A	#N/A	383.757	#N/A	#N/A	up
4.395_359.2051	2.4498	0.0001	0.0003	1.0101	#N/A	C17 H33 N3 O S2	359.205	#N/A	#N/A	up
3.043_280.1535	2.167	0.0095	0.0207	1.0098	Lisofylline	C13 H20 N4 O3	280.154	D04748	HMDB0243557	up
0.61_342.0182	0.449	0	0.0001	1.0093	#N/A	C11 H11 N4 O5 P S	342.018	#N/A	#N/A	down
2.685_730.2787	1.5903	0.0209	0.0405	1.0075	Gastrin tetrapeptide	C37 H42 N6 O8 S	730.279	#N/A	#N/A	up
0.703_240.1475	0.4419	0	0.0001	1.007	3477	C12 H20 N2 O3	240.148	C07807	HMDB0015407	down
5.514_247.1244	0.3685	0.0236	0.0452	1.0066	#N/A	C11 H21 N O3 S	247.124	#N/A	#N/A	down
0.544_250.153	0.4229	0.0023	0.0062	1.0061	#N/A	C10 H22 N2 O5	250.153	#N/A	#N/A	down
11.12_804.0453	0.4382	0	0.0002	1.006	#N/A	C26 H27 N6 O16 P3 S	804.045	#N/A	#N/A	down
0.679_272.1012	0.4463	0.0003	0.0012	1.0056	#N/A	C5 H17 N6 O5 P	272.101	#N/A	#N/A	down
11.383_740.5179	0.3846	0	0	1.0048	#N/A	C38 H77 O11 P	740.518	#N/A	#N/A	down
3.3_345.1481	0.4929	0	0	1.004	Metofoline	C20 H24 Cl N O2	345.148	#N/A	#N/A	down
0.668_359.068	0.4453	0	0.0001	1.0032	#N/A	C9 H24 N5 P3 S2	359.068	#N/A	#N/A	down
9.925_357.2698	0.364	0.02	0.0391	1.003	#N/A	C20 H41 N P2	357.27	#N/A	#N/A	down
0.671_121.0741	0.4572	0	0	1.0018	Tris(hydroxymethyl)aminomethane	C4 H11 N O3	121.074	C07182	HMDB0240288	down
3.142_221.1054	0.4016	0.0158	0.032	1.0001	Carbofuran	C12 H15 N O3	221.105	C14291	HMDB0031770	down
3.266_416.2385	0.4625	0.001	0.0029	1	#N/A	C17 H32 N6 O6	416.238	#N/A	#N/A	down
