# Supplementary material for: Integrative Analysis of Metabolome and Transcriptome Identifies the Role of γ-Glutamylcysteine in Mitigating Deoxynivalenol-Induced Toxicity
Source: Toxins (Basel). 2025 Sep 12;17(9):457. doi: 10.3390/toxins17090457 (PMC12474252; doi:10.3390/toxins17090457)
Supplement: Supplementary file 1 [file toxins-17-00457-s001.zip › Table S3. Pathway analysis of differential metabolites in positive and negative-ion modes between the control and DON exposure groups.xlsx]

## Sheet: positive-ion
X.Pathway	Count	Count.All	Pvalue	Pathway.ID	KEGG.Names	KEGG.IDs
Cysteine and methionine metabolism	6	61	9.55189e-06	map00270	S-adenosyl-l-methionine;Ophthalmic acid;S-adenosylhomocysteine;O-succinyl-l-homoserine;5'-methylthioadenosine;L-methionine	C00019+C21016+C00021+C01118+C00170+C00073
Taste transduction	4	32	0.000122285	map04742	Acetylcholine;Adenosine-monophosphate;Guanosine 5'-monophosphate;Inosine 5'-phosphate	C01996+C00020+C00144+C00130
Metabolic pathways	28	1706	0.000212398	map01100	S-adenosyl-l-methionine;Toxopyrimidine;Β-alanine;Citicoline;Thiamine;Adenosine-monophosphate;Uracil;Guanosine 5'-monophosphate;Mfcd00237863;Succinic acid;Xanthine;Inosine 5'-phosphate;Ophthalmic acid;S-adenosylhomocysteine;O-succinyl-l-homoserine;Thymine;Nadh;(+)-abscisic acid beta-d-glucopyranosyl ester;5'-methylthioadenosine;L-methionine;Pipecolate;N-acetylserotonin;Trypanothione;Precorrin-5;D-…	C00019+C01279+C00099+C00307+C00378+C00020+C00106+C00144+C00669+C00042+C00385+C00130+C21016+C00021+C01118+C00178+C00004+C15970+C00170+C00073+C00408+C00978+C03170+C06416+C00275+C12144+C00319+C03242
cAMP signaling pathway	3	25	0.00103628	map04024	Acetylcholine;Adenosine-monophosphate;Succinic acid	C01996+C00020+C00042
Pantothenate and CoA biosynthesis	3	28	0.00145016	map00770	Β-alanine;Uracil;(+/-)-pantetheine	C00099+C00106+C00831
Olfactory transduction	2	8	0.0017503	map04740	Adenosine-monophosphate;Guanosine 5'-monophosphate	C00020+C00144
Sulfur metabolism	3	33	0.00234514	map00920	Dimethyl sulfoxide;Succinic acid;O-succinyl-l-homoserine	C11143+C00042+C01118
cGMP-PKG signaling pathway	2	10	0.00278336	map04022	Adenosine-monophosphate;Guanosine 5'-monophosphate	C00020+C00144
Sulfur relay system	2	11	0.00338394	map04122	S-adenosyl-l-methionine;Thiamine	C00019+C00378
Oxidative phosphorylation	2	16	0.0071908	map00190	Succinic acid;Nadh	C00042+C00004
Purine metabolism	4	95	0.00732083	map00230	Adenosine-monophosphate;Guanosine 5'-monophosphate;Xanthine;Inosine 5'-phosphate	C00020+C00144+C00385+C00130
Glycerophospholipid metabolism	3	52	0.00849881	map00564	Citicoline;Acetylcholine;N-methylethanolamine phosphate	C00307+C01996+C01210
Lysine degradation	3	54	0.00942803	map00310	N6-acetyl-l-lysine;Succinic acid;Pipecolate	C02727+C00042+C00408
Aldosterone synthesis and secretion	2	22	0.0134122	map04925	Adenosine-monophosphate;Nadh	C00020+C00004
Pyrimidine metabolism	3	65	0.0155735	map00240	Β-alanine;Uracil;Thymine	C00099+C00106+C00178
Sphingolipid metabolism	2	25	0.0171465	map00600	2-amino-1,3,4-octadecanetriol;D-sphingosine	C12144+C00319
Biosynthesis of amino acids	4	128	0.0200369	map01230	S-adenosyl-l-methionine;S-adenosylhomocysteine;O-succinyl-l-homoserine;L-methionine	C00019+C00021+C01118+C00073
Thiamine metabolism	2	31	0.0257562	map00730	Toxopyrimidine;Thiamine	C01279+C00378
beta-Alanine metabolism	2	32	0.0273303	map00410	Β-alanine;Uracil	C00099+C00106
mTOR signaling pathway	1	4	0.0318555	map04150	Adenosine-monophosphate	C00020
PI3K-Akt signaling pathway	1	4	0.0318555	map04151	Adenosine-monophosphate	C00020
Apoptosis	1	4	0.0318555	map04210	D-sphingosine	C00319
Lysosome	1	4	0.0318555	map04142	D-mannose 6-phosphate	C00275
Glutathione metabolism	2	38	0.0375451	map00480	Mfcd00237863;Trypanothione	C00669+C03170
FoxO signaling pathway	1	5	0.0396605	map04068	Adenosine-monophosphate	C00020
Regulation of actin cytoskeleton	1	5	0.0396605	map04810	Acetylcholine	C01996

## Sheet: negative-ion
X.Pathway	Count	Count.All	Pvalue	Pathway.ID	KEGG.Names	KEGG.IDs
Metabolic pathways	23	1706	7.4577e-10	map01100	Sedoheptulose 1,7-bisphosphate;Uridine 5'-diphosphoglucuronic acid;L-ascorbate 6-phosphate;Phosphocreatine;Fumaric acid;L-saccharopine;Pyruvic acid;(s)-malate;.;Succinate;N-acetyl-l-glutamic acid;Taurine;Inosinic acid;Uracil;L-histidinol;Deoxyguanosine monophosphate;Xanthine;8z,11z,14z-eicosatrienoic acid;S-adenosylhomocysteine;Thymidine;4-pyridoxic acid;5'-methylthioadenosine;16-hydroxyhexadecan…	C00447+C00167+C16186+C02305+C00122+C00449+C00022+C00149+C00163+C00042+C00624+C00245+C00130+C00106+C00860+C00362+C00385+C03242+C00021+C00214+C00847+C00170+C18218
Citrate cycle (TCA cycle)	4	20	4.36365e-07	map00020	Fumaric acid;Pyruvic acid;(s)-malate;Succinate	C00122+C00022+C00149+C00042
Glucagon signaling pathway	4	26	1.32737e-06	map04922	Fumaric acid;Pyruvic acid;(s)-malate;Succinate	C00122+C00022+C00149+C00042
Pyruvate metabolism	4	31	2.76065e-06	map00620	Fumaric acid;Pyruvic acid;(s)-malate;Succinate	C00122+C00022+C00149+C00042
Ascorbate and aldarate metabolism	4	49	1.78102e-05	map00053	Uridine 5'-diphosphoglucuronic acid;L-ascorbate 6-phosphate;Pyruvic acid;L-threonic acid	C00167+C16186+C00022+C01620
Nicotinate and nicotinamide metabolism	4	55	2.82629e-05	map00760	Fumaric acid;Pyruvic acid;.;Succinate	C00122+C00022+C00163+C00042
Carbon metabolism	5	112	2.87866e-05	map01200	Sedoheptulose 1,7-bisphosphate;Fumaric acid;Pyruvic acid;(s)-malate;Succinate	C00447+C00122+C00022+C00149+C00042
Biosynthesis of amino acids	5	128	5.46051e-05	map01230	L-saccharopine;Pyruvic acid;N-acetyl-l-glutamic acid;L-histidinol;S-adenosylhomocysteine	C00449+C00022+C00624+C00860+C00021
Alanine, aspartate and glutamate metabolism	3	28	9.55813e-05	map00250	Fumaric acid;Pyruvic acid;Succinate	C00122+C00022+C00042
Pantothenate and CoA biosynthesis	3	28	9.55813e-05	map00770	Pyruvic acid;Uracil;(+/-)-pantetheine	C00022+C00106+C00831
Butanoate metabolism	3	42	0.000324479	map00650	Fumaric acid;Pyruvic acid;Succinate	C00122+C00022+C00042
Phenylalanine metabolism	3	60	0.000928614	map00360	Fumaric acid;Pyruvic acid;Succinate	C00122+C00022+C00042
Cysteine and methionine metabolism	3	61	0.000974441	map00270	Pyruvic acid;S-adenosylhomocysteine;5'-methylthioadenosine	C00022+C00021+C00170
Glyoxylate and dicarboxylate metabolism	3	62	0.00102168	map00630	Pyruvic acid;(s)-malate;Succinate	C00022+C00149+C00042
Oxidative phosphorylation	2	16	0.00116763	map00190	Fumaric acid;Succinate	C00122+C00042
Tyrosine metabolism	3	78	0.00198221	map00350	Fumaric acid;Pyruvic acid;Succinate	C00122+C00022+C00042
Taurine and hypotaurine metabolism	2	22	0.0022202	map00430	Pyruvic acid;Taurine	C00022+C00245
Arginine biosynthesis	2	23	0.00242667	map00220	Fumaric acid;N-acetyl-l-glutamic acid	C00122+C00624
Purine metabolism	3	95	0.00347094	map00230	Inosinic acid;Deoxyguanosine monophosphate;Xanthine	C00130+C00362+C00385
Taste transduction	2	32	0.00467059	map04742	(s)-malate;Inosinic acid	C00149+C00130
Sulfur metabolism	2	33	0.00496176	map00920	Succinate;Taurine	C00042+C00245
Propanoate metabolism	2	48	0.0102806	map00640	.;Succinate	C00163+C00042
Lysine degradation	2	54	0.0128837	map00310	L-saccharopine;Succinate	C00449+C00042
Pentose and glucuronate interconversions	2	55	0.0133428	map00040	Uridine 5'-diphosphoglucuronic acid;Pyruvic acid	C00167+C00022
Pyrimidine metabolism	2	65	0.018313	map00240	Uracil;Thymidine	C00106+C00214
Arginine and proline metabolism	2	78	0.025752	map00330	Phosphocreatine;Pyruvic acid	C02305+C00022
GABAergic synapse	1	9	0.0283665	map04727	Succinate	C00042
Insulin secretion	1	12	0.0376451	map04911	Pyruvic acid	C00022
HIF-1 signaling pathway	1	15	0.0468365	map04066	Pyruvic acid	C00022
