# Supplementary material for: Integrative Analysis of Metabolome and Transcriptome Identifies the Role of γ-Glutamylcysteine in Mitigating Deoxynivalenol-Induced Toxicity
Source: Toxins (Basel). 2025 Sep 12;17(9):457. doi: 10.3390/toxins17090457 (PMC12474252; doi:10.3390/toxins17090457)
Supplement: Supplementary file 1 [file toxins-17-00457-s001.zip › Table S4. Pathway analysis for differential metabolites and expressed genes between the DON exposure and control groups.xlsx]

## Sheet: 富集分析显著通路
	Total	Expected	Hits	Raw p	#NAME?	Holm adjust	FDR	Impact	matched_features
Glutathione metabolism	56	9.0885	22	2.3798e-05	4.6235	0.0019991	0.001634	0.87273	C00669;C03170;ANPEP;LAP3;GGT6;GGT1;GPX3;GPX8;IDH1;IDH2;OPLAH;GGCT;NAT8;GSTA1;GSTM3;GSTK1;MGST1;MGST2;MGST3;SMS;CHAC2;CHAC1
Mucin type O-glycan biosynthesis	22	3.5705	12	3.8904e-05	4.41	0.003229	0.001634	0.80952	GCNT3;GCNT1;ST6GALNAC1;ST3GAL1;B3GNT6;GALNT6;GALNT5;GALNT15;GALNT3;GALNT18;GALNT16;GALNT12
Arginine biosynthesis	27	4.382	11	0.0019728	2.7049	0.16177	0.055237	0.92308	C00624;C00122;GLUD1;NOS3;NAGS;ARG1;ARG2;ASS1;CPS1;GLS2;GPT2
Cysteine and methionine metabolism	71	11.523	21	0.0030762	2.512	0.24917	0.0646	0.84286	C00170;C00019;C00073;C00021;C00022;C21016;APIP;CBS;KYAT3;KYAT1;DNMT3B;SDSL;MPST;LDHA;LDHC;SMS;MDH1;BCAT1;BCAT2;PSAT1;PHGDH
Inositol phosphate metabolism	69	11.198	20	0.004957	2.3048	0.39656	0.075428	0.51471	INPP5J;INPP5A;ITPKA;INPP4B;IMPA2;PI4KA;PI4K2B;PIP5KL1;PIP5K1A;MTMR1;PLCH1;PLCB1;PLCB2;PLCD1;PLCD4;PLCH2;IPPK;PIK3CD;ALDH6A1;PIKFYVE
Glycolysis or Gluconeogenesis	61	9.9	18	0.0061494	2.2112	0.4858	0.075428	0.76667	C00022;AKR1A1;ADH4;LDHA;LDHC;ENO2;ENO4;PGAM2;ALDOC;PFKL;PFKM;FBP1;HK2;HKDC1;GCK;G6PC3;PCK1;PCK2
Ether lipid metabolism	39	6.3295	13	0.0062857	2.2016	0.49028	0.075428	0.36842	PAFAH1B1;PLA2G7;PLB1;PLA2G4D;PLA2G3;PLA2G4A;PLA2G12A;PLA2G6;PLD3;PLD1;ENPP6;UGT8;GAL3ST1
Glycerophospholipid metabolism	86	13.957	23	0.0079324	2.1006	0.6108	0.08329	0.61176	C00307;C01996;PCYT1B;ACHE;ETNK2;PLB1;PLA2G4D;PLA2G3;PLA2G4A;PLA2G12A;PLA2G6;DGKZ;LPIN2;PLD3;PLD1;MBOAT2;PHOSPHO1;GPD1L;GPD2;LCAT;PNPLA6;PNPLA7;PGS1
